# Supplementary material for: Predicting emotional responses in interactive art using Random Forests: a model grounded in enactive aesthetics
Source: Front Psychol. 2025 Aug 4;16:1609103. doi: 10.3389/fpsyg.2025.1609103 (PMC12360417; doi:10.3389/fpsyg.2025.1609103)
Supplement: Supplementary file 1 [file Table_1.xlsx]

## Sheet: Sheet1
ID	START	END	Age	Gender	Education	Have the experience of art	SS1	SS2	SS3	SS4	SS5	SS6	SS7	SS8	SS9	SS10	MI1	MI2	MI3	MI4	MI5	MI6	MI7	MI8	MI9	MI10	IE1	IE2	IE3	IE4	IE5	IE6	IE7	IE8	IE9	IE10	IE11	ER1	ER2	ER3	ER4	ER5
1	2024-03-18 13:46:17	2024-03-18 13:50:03	19	2	1	1	5	5	5	5	5	5	5	5	5	5	3	4	5	5	5	5	5	5	5	5	4	4	4	4	4	4	4	4	4	3.65104	4	4	4	4	4	5
2	2024-03-18 13:52:55	2024-03-18 13:59:15	22	1	1	1	4	4	5	5	3.53747	3	5	5	4	5	4	3	3	4	3	4	3	4	4	4	5	4	5	5	5	3	3	4	4	4	4	3	4	4	3	5
3	2024-03-18 14:11:43	2024-03-18 14:15:19	19	2	1	1	4	4	4	4	4	4	4	4	4	4	3	4	3	4	3	4	3	4	3	3	3	3	3	3	3	3	3	3	3	3	3	3	3	3	3	3
10	2024-03-18 14:15:26	2024-03-18 14:19:16	18	1	1	2	3	3	3	3	3	3	3	3	3	3	5	5	5	5	5	5	5	5	5	5	3	3	3	3	3	3	3	3	3	3	3	3	3	3	3	3
12	2024-03-18 14:16:47	2024-03-18 14:19:46	18	2	1	1	5	4	5	4	5	4	5	4	4	4	2	2	2	3	2	2	2	2	2	3	5	5	5	4	5	4	5	4	5	4	5	5	4	5	4	5
13	2024-03-18 14:16:56	2024-03-18 14:20:39	19	1	1	1	4	4	4	4	4	4	4	4	3.7801	4	4	4	4	4	4	4	4	4	4	4	4	4	4	4	4	4	4	4	4	4	4	4	4	4	4	4
14	2024-03-18 14:15:13	2024-03-18 14:20:43	19	2	1	1	4	4	5	4	4	4	4	5	4	4	4	4	4	4	4	4	4	5	4	4	4	4	4	4	4	4	4	4	4	4	4	3	4	4	4	4
15	2024-03-18 14:16:35	2024-03-18 14:20:59	20	2	1	2	4	4	4	3	4	4	4	4	4	4	3	3	4	4	4	4	4	4	4	3	4	4	4	4	4	4	4	4	4	4	4	4	4	4	4	4
16	2024-03-18 14:16:06	2024-03-18 14:21:28	18	1	1	1	4	4	4	4	4	4	4	4	4	4	3	4	4	4	3	3	3	4	4	4	4	3	4	4	3	4	3	3	4	4	4	3	4	4	3	3
17	2024-03-18 14:17:50	2024-03-18 14:21:35	19	1	1	1	4	4	4	4	4	4	4	4	4	4	5	4	4	3	4	3	4	5	5	5	3	4	4	4	4	4	4	5	5	5	5	4	4	4	4	4
18	2024-03-18 14:17:00	2024-03-18 14:21:43	19	2	1	2	3	4	4	4	4	4	4	4	4	4	3	4	3	4	4	5	5	5	5	5	4	4	4	4	4	4	4	4	4	4	4	4	4	4	4	4
19	2024-03-18 14:17:24	2024-03-18 14:22:03	19	2	1	1	3	3	3	3	3	3	3	3	3	3	4	4	4	4	4	4	4	4	4	4	3	3	4	3	3	3	3	4	3	3	4	4	4	4	4	4
20	2024-03-18 14:18:03	2024-03-18 14:23:00	20	2	1	1	4	4	4	4	3	4	4	3	4	4	4	3	3	4	4	4	3	3	4	3	4	4	4	4	4	3	4	3	3	3	4	3	4	4	4	4
21	2024-03-18 14:16:55	2024-03-18 14:23:42	19	2	1	1	4	3	3	4	4	4	4	4	4	4	4	4	3	3	4	3	4	4	4	4	4	3	4	4	4	4	4	4	4	4	4	4	4	3	4	4
22	2024-03-18 14:16:42	2024-03-18 14:23:55	19	2	1	1	5	5	5	5	4	4	4	4	4	4	4	4	4	4	4	4	4	4	3.67363	4	4	4	4	4	4	4	4	4	4	4	4	2	2	2	2	2
24	2024-03-18 14:18:10	2024-03-18 14:24:31	18	2	1	1	4	4	3	4	4	4	4	4	5	5	4	3	3	5	4	4	3	4	4	4	3	4	4	4	5	3	3	2	4	3	4	2	3	3	4	4
25	2024-03-18 14:16:45	2024-03-18 14:24:40	19	2	1	1	3	4	5	3	3	4	3	4	4	3	4	4	4	4	4	3	3	4	4	3	4	4	4	5	5	3	4	4	4	4	4	4	3	4	4	3
26	2024-03-18 14:20:20	2024-03-18 14:24:47	19	2	1	1	3	3	4	4	3	4	4	3	3	4	4	4	2	2	2	4	3	4	4	4	2	3	3	2	1	2	3	3	2	2	1	4	4	3	4	4
28	2024-03-18 14:17:13	2024-03-18 14:24:56	21	2	1	1	3	2	2	1	1	1	1	1	1	1	3	3	3	3	3	3	1	1	1	1	1	1	1	1	3	3.62857	1	3	3.76883	2	2	3	3	3	3	1
29	2024-03-18 14:17:50	2024-03-18 14:24:58	20	2	1	1	4	4	4	4	4	4	4	4	4	4	4	4	4	4	4	4	4	4	4	4	4	4	5	4	4	4	4	3	4	3	4	3	4	4	4	5
32	2024-03-18 14:17:14	2024-03-18 14:25:31	19	1	1	1	4	4	4	4	4	4	4	4	4	4	4	3	3	4	3	4	4	4	4	4	4	4	4	4	4	4	4	4	4	4	4	4	4	4	4	4
33	2024-03-18 14:16:40	2024-03-18 14:25:43	20	2	1	1	5	4	4	4	4	5	4	4	4	4	3	4	4	4	3	4	3	4	4	4	4	5	4	4	4	4	4	4	4	4	4	4	5	4	4	4
35	2024-03-18 14:19:57	2024-03-18 14:26:00	18	2	1	1	4	4	4	2	1	4	4	4	3	4	4	4	4	4	4	4	4	3	5	4	4	4	3	4	4	3	4	4	4	4	4	4	4	4	4	4
36	2024-03-18 14:14:09	2024-03-18 14:26:01	19	2	1	1	5	4	5	5	5	5	5	5	5	5	5	5	5	4	4	4	3	4	4	4	4	5	5	5	5	4	5	4	4	4	5	5	4	4	4	4
38	2024-03-18 14:22:47	2024-03-18 14:26:15	18	2	1	1	3	3	3	3	3	3	3	3	3	3	3	3	3	1	1	3	1	1	1	1	1	1	1	1	1	1	1	1	1	1	1	3	3	3	3	3
40	2024-03-18 14:19:46	2024-03-18 14:26:47	19	2	1	1	4	5	4	3	4	4	4	4	4	4	4	3	4	4	4	3	3	3	4	4	4	4	4	4	3	4	4	4	4	4	4	4	3	4	4	4
42	2024-03-18 14:22:32	2024-03-18 14:26:59	18	2	1	1	4	4	4	4	3	3	4	4	3	4	3	3	3	2	3	3	3	2	4	3	4	4	3	4	4	4	3	3	4	4	3	3	3	3	3	4
44	2024-03-18 14:20:17	2024-03-18 14:27:17	20	2	1	1	4	4	4	4	4	4	4	4	4	4	4	4	4	4	4	4	5	4	4	4	2	2	2	2	2	2	2	2	2	2	2	2	2	2	2	2
45	2024-03-18 14:22:13	2024-03-18 14:27:39	18	2	1	2	1	1	1	3	3	1	1	1	1	1	3	3	1	1	1	3	1	1	1	1	1	1	1	1	3	3	3	1	1	1	1	3	3	1	1	1
46	2024-03-18 14:16:39	2024-03-18 14:28:21	20	2	1	1	4	3	4	3	4	5	4	4	4	4	3	4	4	4	5	5	3	4	4	4	3	4	4	4	3	3	3	3	4	4	4	4	4	5	4	4
47	2024-03-18 14:22:38	2024-03-18 14:28:47	19	2	1	1	4	4	4	4	4	4	4	3	4	4	4	4	4	3	4	4	3	4	4	4	4	4	4	4	5	3	4	3	5	4	4	4	4	4	4	4
48	2024-03-18 14:23:00	2024-03-18 14:29:11	19	1	1	1	1	1	2	2	1	2	1	1	1	2	1	2	1	1	2	1	1	2	3	1	1	1	2	1	2	1	1	1	2	1	1	1	1	1	2	1
49	2024-03-18 14:17:49	2024-03-18 14:30:18	19	2	1	1	4	4	4	4	4	4	5	4	4	5	4	5	5	4	4	4	4	5	5	4	5	5	4	4	5	4	4	5	5	4	4	3	4	4	4	4
50	2024-03-18 14:16:56	2024-03-18 14:31:52	20	2	1	1	4	4	4	4	4	5	4	5	5	4	4	4	4	5	4	5	3	4	5	4	4	4	4	4	5	4	4	4	4	3	4	4	4	4	4	5
51	2024-03-18 14:17:41	2024-03-18 14:34:14	19	2	1	1	5	5	5	4	4	5	5	4	5	5	4	4	4	5	4	4	5	4	4	4	4	5	4	5	5	4	4	4	4	3	4	4	3	4	4	4
61	2024-03-18 15:07:04	2024-03-18 15:10:41	18	2	1	2	4	4	4	4	4	4	4	4	4	4	4	4	4	4	4	4	4	4	4	4	2	2	2	2	2	2	2	3	3	3	3	2	2	2	2	2
62	2024-03-18 15:07:20	2024-03-18 15:11:12	18	2	1	1	1	1	1	1	1	1	1	1	1	1	1	1	1	1	1	1	1	1	1	1	1	1	1	1	1	1	1	1	3	1	3	3	3	1	1	1
63	2024-03-18 15:07:10	2024-03-18 15:11:20	18	2	1	1	4	4	4	4	4	4	4	4	4	4	2	2	2	2	2	2	2	2	2	2	4	4	4	4	4	4	4	4	4	4	4	4	4	4	4	4
20	2024-03-18 15:08:18	2024-03-18 15:11:39	18	1	1	1	3	3	1	1	1	1	1	1	1	1	2	2	2	1	1	1	1	1	1	3	3	3	3	3	3	3	3	3	3	3	3	3	1	3	3	3
67	2024-03-18 15:08:34	2024-03-18 15:14:08	19	2	1	1	4	4	4	4	4	5	4	4	4	4	4	4	4	4	4	4	4	4	4	4	4	4	4	4	4	4	4	3	4	3	4	3	4	4	4	4
68	2024-03-18 15:07:05	2024-03-18 15:14:10	19	2	1	2	3	3	4	5	3	5	3	3	4	4	3	3	4	3	4	4	4	4	4	4	4	4	4	3	4	4	4	4	4	3	4	3	3	3	4	4
69	2024-03-18 15:07:23	2024-03-18 15:14:36	19	2	1	2	5	5	5	5	5	5	5	5	5	5	5	4	3	5	4	4	4	4	4	4	3	3	4	4	4	4	3	3	4	3	4	4	4	4	4	5
70	2024-03-18 15:07:14	2024-03-18 15:15:06	18	2	1	2	4	4	4	4	4	4	4	4	4	4	3	4	4	4	4	4	4	4	4	4	4	4	4	4	4	4	4	4	4	4	4	4	4	4	4	4
75	2024-03-18 15:12:51	2024-03-18 15:16:08	18	2	1	1	4	4	5	5	3	5	5	5	4	4	4	4	4	4	4	4	4	4	4	4	4	4	4	4	4	4	4	4	4	4	4	4	4	4	4	4
76	2024-03-18 15:12:36	2024-03-18 15:16:09	19	1	1	1	4	4	4	4	4	4	4	4	4	4	4	4	4	4	4	4	4	4	4	4	4	4	4	4	4	4	4	4	4	4	4	4	5	4	5	4
77	2024-03-18 15:07:06	2024-03-18 15:16:16	20	2	1	1	5	5	5	4	5	5	5	5	5	5	4	5	5	5	5	5	3	4	5	4	5	5	5	4	4	4	5	3	5	5	5	3	4	5	5	4
78	2024-03-18 15:07:30	2024-03-18 15:16:24	20	2	1	1	4	4	4	4	4	4	4	4	4	3.78553	3	4	4	4	4	4	3	4	4	4	4	4	4	4	3	3	2	3	3	3	3	3	3	4	4	4
80	2024-03-18 15:12:27	2024-03-18 15:16:30	19	2	1	1	4	4	5	5	4	4	4	4	4	4	4	4	4	4	3	4	4	3	4	4	4	4	3	4	4	4	4	3	4	4	4	4	4	4	4	4
81	2024-03-18 15:07:00	2024-03-18 15:16:37	18	2	1	1	3	4	4	3	4	4	4	3	4	4	4	4	4	4	4	4	4	4	4	4	4	4	4	4	4	4	4	4	4	4	4	3	4	4	4	4
83	2024-03-18 15:12:31	2024-03-18 15:16:54	19	1	1	1	3	3	3	2	3	4	4	4	4	4	3	3	3	3	3	3	3	3	3	3.68831	3	3	3	3	3	3	3	3	3	3	3	2	2	3	3	3
84	2024-03-18 15:07:14	2024-03-18 15:16:54	19	2	1	1	1	1	1	1	1	1	1	1	2	1	1	1	2	2	1	1	1	1	1	1	1	1	1	1	1	2	1	1	1	1	1	1	1	1	1	1
86	2024-03-18 15:12:48	2024-03-18 15:17:11	19	2	1	1	5	4	4	3	3	5	4	4	4	4	4	4	4	4	5	5	5	3.65625	3.67363	3.68831	4	4	4	5	5	4	4	5	4	3.65104	5	5	4	5	4	5
87	2024-03-18 15:12:43	2024-03-18 15:17:19	19	2	1	1	5	5	4	3	3	5	5	5	5	5	3	5	5	5	5	5	5	5	5	5	3	4	3	5	5	5	4	5	5	5	4	3	5	5	5	5
88	2024-03-18 15:10:32	2024-03-18 15:17:22	19	2	1	1	3	3	3	3	3	3	2	2	2	2	2	2	2	2	3	2	2	2	2	2	2	2	2	3	2	3	3	2	2	3	2	2	2	3	2	2
89	2024-03-18 15:12:28	2024-03-18 15:17:37	18	2	1	2	3	3	3	3	3	3	4	3	4	4	3	3	3	3	3	4	4	4	3	3	4	4	3	3	4	3	3	3	4	3	3	3	3	3	4	4
91	2024-03-18 15:13:26	2024-03-18 15:18:17	19	2	1	1	4	5	4	4	4	4	4	4	4	4	3	4	3	4	3	4	3	5	5	5	4	4	4	4	4	3	4	4	4	4	4	4	4	3	4	4
93	2024-03-18 15:12:54	2024-03-18 15:18:25	18	2	1	1	4	4	3	3	3	3	4	3	3	3	3	3	3	3	3	3.6987	3	4	3	4	4	4	3	3	4	4	4	3	4	4	3	2	2	2	2	3
94	2024-03-18 15:07:35	2024-03-18 15:18:27	19	1	1	1	4	4	4	4	4	4	4	2	4	4	4	4	4	4	4	4	4	4	4	4	4	4	4	4	5	5	4	3	4	4	5	5	5	4	4	4
95	2024-03-18 15:14:28	2024-03-18 15:18:53	19	2	1	1	4	4	4	4	4	4	3.82429	4	4	4	4	4	4	4	4	4	3	3.65625	4	4	4	3	4	4	4	3	4	4	4	4	3	4	4	4	4	4
96	2024-03-18 15:12:29	2024-03-18 15:19:16	18	2	1	1	4	4	4	3	4	4	4	4	4	4	4	4	4	4	4	4	4	4	4	4	4	4	4	4	4	4	4	4	4	4	4	4	4	4	4	4
98	2024-03-18 15:10:02	2024-03-18 15:19:59	19	1	1	1	5	4	4	3	3	4	4	4	5	4	4	5	4	3	4	4	5	3	4	4	4	5	4	4	3	3	4	4	4	4	4	3	4	4	4	4
19	2024-03-18 15:10:42	2024-03-18 15:20:01	19	2	1	2	5	5	5	5	5	5	5	5	5	5	4	4	4	4	3	3	3	4	4	4	4	4	4	4	4	4	4	4	4	4	4	2	2	2	2	2
100	2024-03-18 15:07:07	2024-03-18 15:20:32	19	2	1	1	5	5	5	5	5	5	5	5	5	5	4	4	3	4	4	5	5	4	4	5	4	5	5	5	5	4	4	5	4	4	4	3	4	4	5	5
101	2024-03-18 15:07:16	2024-03-18 15:21:08	19	2	1	1	4	4	4	4	4	4	4	4	4	4	4	4	4	4	3	4	4	4	4	4	4	4	4	4	4	4	4	4	4	4	4	4	4	4	4	4
102	2024-03-18 15:14:47	2024-03-18 15:21:26	20	2	1	1	3	4	4	4	3	5	4	3	4	3	4	4	4	4	4	4	4	4	4	4	3	4	4	4	4	4	4	4	4	4	4	3	3	3	4	4
103	2024-03-18 15:12:24	2024-03-18 15:22:35	18	2	1	1	3	4	5	4	3	5	5	4	5	4	4	4	5	4	4	5	4	4	4	4	4	4	4	4	5	3	4	5	4	4	4	4	4	4	4	4
104	2024-03-18 15:07:55	2024-03-18 15:23:25	19	2	1	1	3	2	4	3	4	4	4	3	4	4	4	4	5	5	3	4	4	4	4	5	4	5	4	3	5	3	4	3	4	3	4	3	4	4	3	4
105	2024-03-18 15:12:30	2024-03-18 15:23:30	19	2	1	1	4	4	3	3	3	4	4	4	4	4	3	4	3	3	3	4	4	4	4	4	4	4	5	5	4	3	3	3	4	4	4	5	4	4	4	5
106	2024-03-18 15:12:29	2024-03-18 15:25:32	18	2	1	1	4	4	4	4	4	4	4	4	4	4	4	3	4	3	3	4	3	4	4	4	4	4	3	4	5	3	3	4	4	3	4	4	4	4	4	4
107	2024-03-18 15:25:17	2024-03-18 15:26:47	19	2	1	1	4	4	4	4	4	5	5	4	4	4	4	4	4	5	5	5	5	5	5	5	4	3	3	3	4	4	4	3	4	4	4	4	4	4	4	4
108	2024-03-18 15:16:28	2024-03-18 15:27:32	19	1	1	1	3	5	4	4	3	4	4	4	4	4	4	4	3	4	4	4	3	4	3	4	4	4	4	4	5	4	3	4	4	4	4	4	4	4	4	4
109	2024-03-18 15:25:02	2024-03-18 15:28:13	18	2	1	1	4	4	5	4	4	4	4	4	4	4	4	4	4	4	4	4	4	4	4	4	4	4	4	4	4	4	4	4	4	4	4	4	4	4	4	4
110	2024-03-20 20:07:26	2024-03-20 20:18:04	39	2	3	1	4	4	5	4	3	4	4	4	3	4	4	3	3	4	4	4	1	2	2	3	3	4	5	3	4	4	4	4	5	2	2	2	3	4	4	5
111	2024-03-20 20:13:02	2024-03-20 20:32:02	31	2	3	1	4	5	5	5	5	5	5	3	5	5	4	3	3	4	4	4	3	5	3	4	4	3	4	4	5	5	4	3	4	5	3	4	4	5	4	4
112	2024-03-20 20:50:22	2024-03-20 21:07:33	36	1	2	1	3	2	3	4	4	4	4	3	3	2	3	3	3	2	4	4	3	4	3	4	1	3	4	4	3	4	3	3	3	4	3	3	3	3	3	3
114	2024-03-21 08:31:17	2024-03-21 08:34:32	19	2	1	1	4	4	5	4	4	4	4	4	4	4	4	4	4	4	4	4	4	4	4	4	4	4	4	4	4	4	4	4	4	4	4	4	4	4	4	4
115	2024-03-21 08:30:56	2024-03-21 08:34:34	19	2	1	1	4	4	3	2	3	4	4	4	4	4	2	2	3	4	4	4	4	4	3.67363	4	3	4	4	3	4	4	4	4	3	4	4	4	3	3	4	4
116	2024-03-21 08:31:28	2024-03-21 08:34:34	20	1	1	1	4	4	4	4	4	4	4	4	4	4	4	4	4	4	4	4	4	4	4	4	3	4	3	4	4	4	4	3	4	4	3	4	4	4	4	4
117	2024-03-21 08:31:28	2024-03-21 08:35:55	19	2	1	1	4	3	4	4	4	4	4	4	4	4	4	3	4	4	4	4	4	4	4	4	4	4	4	4	4	4	4	4	4	4	4	3	4	4	4	4
119	2024-03-21 08:35:04	2024-03-21 08:39:14	21	2	1	1	4	3	4	4	4	4	4	4	4	4	3	4	4	4	3	4	4	4	4	4	3	3	4	4	4	4	4	4	4	4	4	3	4	4	3	4
120	2024-03-21 08:35:54	2024-03-21 08:39:50	19	2	1	1	4	4	4	4	4	3	3	4	4	4	4	4	4	4	4	4	4	4	4	4	4	4	4	4	4	4	4	4	4	4	4	3	4	4	4	4
122	2024-03-21 08:37:31	2024-03-21 08:40:38	21	2	1	1	4	5	5	4	5	5	5	5	5	5	5	5	5	5	5	5	5	5	5	5	5	5	5	5	5	5	5	5	5	5	5	5	5	5	5	5
123	2024-03-21 08:35:25	2024-03-21 08:41:48	21	2	1	2	4	4	4	3	4	4	4	4	4	4	4	4	4	4	4	4	4	4	4	4	4	4	4	4	4	4	4	4	4	4	4	3	4	4	3	3
125	2024-03-21 08:31:38	2024-03-21 08:43:17	20	2	1	1	3	3	3	3	4	4	4	4	4	4	3.54522	3.5814	3.59278	3.67526	3.59278	3.6987	3.44588	3.65625	3.67363	3.68831	3.57216	3.72351	3.72468	3.78961	3.82642	3.62857	3.7039	3.60519	3.76883	3.65104	3.69251	2	3.56959	4	4	4
126	2024-03-21 08:40:53	2024-03-21 08:43:53	19	1	1	2	4	4	4	4	4	4	4	4	4	4	4	4	4	4	4	4	4	4	4	4	4	4	4	4	4	4	4	4	4	4	4	3	4	4	4	4
127	2024-03-21 08:41:46	2024-03-21 08:44:08	21	2	1	1	4	5	4	4	4	5	4	4	4	4	4	4	4	4	4	5	4	5	4	4	4	4	4	4	5	4	4	5	4	4	4	4	4	4	4	4
128	2024-03-21 08:40:56	2024-03-21 08:44:24	19	2	1	1	1	1	1	1	1	3	3	3	1	1	3	3	3	3	3	3	3	3	3	3	3	3	3	3	3	3	3	3	3	3	3	3	3	2	3	2
129	2024-03-21 08:41:57	2024-03-21 08:44:31	19	1	1	1	3	4	4	4	4	4	4	4	4	4	4	4	4	4	4	4	4	4	4	4	2	2	2	2	2	2	2	2	2	2	2	4	4	4	4	4
130	2024-03-21 08:40:43	2024-03-21 08:44:36	19	2	1	1	4	4	4	4	4	4	4	4	4	4	3	4	4	4	4	3.6987	4	4	4	4	4	4	4	4	4	4	4	4	4	4	4	4	4	3	3	4
131	2024-03-21 08:32:14	2024-03-21 08:44:36	18	2	1	1	3.64175	3.62887	3.7732	3.51546	3.53747	3.84238	3.82429	3.6943	3.7801	3.78553	3	3	3	3	3	3	3	3	3	3	3	3	3	3	3	3	3	3	3	3	3	3	3	3	3	3
132	2024-03-21 08:40:39	2024-03-21 08:44:57	21	2	1	1	4	4	5	5	5	5	4	4	4	4	4	4	4	5	4	4	3	4	5	5	5	5	5	5	5	5	5	5	5	5	5	3	5	5	5	5
133	2024-03-21 08:41:23	2024-03-21 08:45:04	19	2	1	2	4	3	4	4	4	4	4	4	4	4	4	4	4	4	4	4	2	4	4	4	4	3	4	4	4	3	4	4	4	4	4	4	3	4	4	4
134	2024-03-21 08:41:10	2024-03-21 08:45:06	18	2	1	1	5	5	5	5	5	5	5	4	5	5	4	5	5	5	5	5	5	5	5	5	5	5	5	5	5	3	5	5	5	5	4	4	4	4	4	4
135	2024-03-21 08:41:23	2024-03-21 08:45:30	20	2	1	1	4	4	4	4	2	4	4	4	4	4	4	4	4	4	4	4	4	4	4	4	3	4	3	4	4	4	4	4	4	4	3	3	4	3	4	4
136	2024-03-21 08:40:40	2024-03-21 08:45:53	20	2	1	1	4	3	4	3	4	5	5	4	5	4	5	4	4	4	4	4	4	4	4	4	4	4	4	4	5	5	4	5	5	4	4	4	4	5	4	4
138	2024-03-21 08:41:25	2024-03-21 08:46:26	19	2	1	1	4	3	4	4	4	4	4	3	4	4	3	3	3	4	4	4	3	4	3	4	4	4	4	4	4	3	4	3	4	4	3	3	3	4	4	4
139	2024-03-21 08:42:18	2024-03-21 08:46:30	18	2	1	2	4	4	4	4	4	4	4	4	4	4	2	3	3	4	4	4	4	4	4	4	4	4	4	4	4	4	4	4	4	4	4	3	4	4	4	3
140	2024-03-21 08:40:29	2024-03-21 08:46:45	21	2	1	1	4	4	4	4	4	4	4	4	4	4	4	4	4	4	4	4	4	4	4	4	4	4	4	4	4	4	4	4	4	4	4	3	4	4	4	4
141	2024-03-21 08:40:50	2024-03-21 08:47:28	20	2	1	1	4	5	5	4	4	4	5	5	4	4	4	4	4	4	4	4	3	4	4	4	4	4	4	4	3	4	4	4	4	4	4	4	4	4	4	4
142	2024-03-21 08:40:52	2024-03-21 08:47:53	20	2	1	1	4	4	3	3	3	4	4	4	4	4	3	4	3	3	3	3	3	3	4	3	3	4	2	4	3	2	3	2	3	3	3	4	3	4	4	4
143	2024-03-21 08:36:21	2024-03-21 08:48:05	19	2	1	1	2	3	3	2	2	4	4	2	4	4	4	4	4	4	4	4	4	4	4	4	3	3	4	4	4	4	4	4	4	4	4	2	3	4	4	4
144	2024-03-21 08:32:26	2024-03-21 08:48:19	19	2	1	1	4	4	3	4	3	4	4	4	4	4	4	4	4	4	4	4	4	4	4	4	4	4	3	4	4	4	4	4	4	4	4	4	4	4	4	4
145	2024-03-21 08:40:53	2024-03-21 08:48:35	19	2	1	1	3	4	4	5	4	4	5	2	4	4	4	4	4	4	3	4	3	3	4	3	4	4	4	4	5	4	4	5	4	4	4	4	5	4	4	4
146	2024-03-21 08:40:42	2024-03-21 08:49:16	20	2	1	2	4	4	4	3	3	4	4	4	4	4	4	4	4	4	3	4	3	4	4	4	4	4	4	4	3	4	4	4	4	4	4	4	4	4	4	4
147	2024-03-21 08:41:13	2024-03-21 08:49:42	18	2	1	1	4	4	3	2	4	5	5	4	5	5	4	4	3	5	5	4	5	5	4	4	4	4	5	4	3	5	5	5	5	5	5	5	4	4	4	5
149	2024-03-21 08:40:35	2024-03-21 08:54:23	18	2	1	1	5	5	5	4	4	5	5	3	4	4	4	4	3	3	4	3	3	4	4	3	4	3	4	4	3	3	3	2	4	4	4	3	3	4	4	4
154	2024-03-21 08:40:53	2024-03-21 08:55:12	19	2	1	1	3	2	2	1	1	3	4	4	5	4	5	3	3	3	3	2	1	1	3	3	3	3	4	3	2	5	4	5	4	3	3	3	5	3	3	3
155	2024-03-21 08:52:50	2024-03-21 08:55:13	18	2	1	2	5	5	4	4	4	4	5	4	5	4	5	4	4	5	4	4	5	4	4	4	5	4	4	5	4	4	4	4	4	4	4	4	3	4	4	4
158	2024-03-21 08:52:53	2024-03-21 08:55:57	19	2	1	1	4	4	4	4	4	3	3	4	4	3	3	3	3	3	3	4	3	3	4	3	3	3	3	4	4	4	3	3	4	4	3	4	3	4	3	4
160	2024-03-21 08:53:00	2024-03-21 08:56:36	18	2	1	2	4	4	4	4	4	4	4	3	4	4	3	4	4	4	4	4	3	4	4	4	2	2	2	2	2	2	2	2	2	2	2	4	4	4	4	4
163	2024-03-21 08:58:04	2024-03-21 09:01:17	21	2	1	1	4	4	3	3	3	4	4	3	3	3	3	4	3	4	3	4	4	4	3	3	4	4	4	4	4	3	4	4	4	4	4	2	3	2	3	3
164	2024-03-21 08:58:08	2024-03-21 09:01:18	20	2	1	1	2	2	3	2	2	3	3	4	4	4	3	3	3	3	3	3	3	3	3	3	3	3	3	3	3	3	3	3	3	3	3	3	3	3	3	3
167	2024-03-21 08:58:57	2024-03-21 09:02:09	21	2	1	1	1	1	1	1	1	1	1	1	1	1	4	4	4	4	4	4	4	4	4	4	4	4	4	4	4	4	4	4	4	4	4	4	4	4	4	4
168	2024-03-21 08:58:24	2024-03-21 09:02:12	22	2	1	1	4	4	4	4	4	4	4	4	3.7801	4	4	4	4	4	4	4	4	4	4	4	4	4	4	4	4	4	4	4	4	4	4	4	4	4	4	4
170	2024-03-21 08:57:58	2024-03-21 09:03:07	20	2	1	1	5	4	4	3	5	5	5	5	5	5	5	5	5	5	5	5	5	5	5	5	4	5	4	4	5	4	5	5	5	5	5	4	4	4	5	5
171	2024-03-21 08:58:13	2024-03-21 09:03:37	21	2	1	1	4	4	4	4	4	4	4	3	3	4	4	4	4	4	4	4	4	5	5	5	4	4	4	4	4	4	4	4	4	4	4	4	4	4	4	4
172	2024-03-21 08:59:06	2024-03-21 09:03:39	21	2	1	1	4	4	4	3	4	4	4	4	4	4	4	4	3	4	3	3	4	4	4	4	4	4	4	4	4	3	4	4	4	4	4	3	3	4	4	4
173	2024-03-21 08:58:50	2024-03-21 09:03:47	20	2	1	1	4	4	5	3	4	4	4	5	5	4	4	4	5	4	4	4	4	4	4	5	4	5	4	4	5	4	4	4	4	4	4	4	3	4	4	5
174	2024-03-21 08:40:52	2024-03-21 09:05:06	20	2	1	1	1	1	1	1	3	1	1	1	1	1	1	1	1	1	1	1	3	3	1	1	1	1	1	1	1	3	3	1	1	3	1	1	1	1	1	1
175	2024-03-21 08:58:00	2024-03-21 09:06:59	22	2	1	1	5	5	4	4	4	5	5	5	5	5	3	3	4	4	4	4	4	4	4	3	4	4	4	4	3	4	4	4	4	4	3	3	4	4	4	4
176	2024-03-21 08:58:43	2024-03-21 09:07:01	21	2	1	1	5	4	5	4	3	5	4	4	4	4	4	3	3	4	4	4	5	5	5	4	4	5	5	4	5	5	4	5	5	5	5	4	5	5	5	4
177	2024-03-21 08:58:03	2024-03-21 09:07:15	23	2	1	1	4	4	3	4	4	4	4	4	4	3	4	4	4	3	4	4	3	4	4	4	4	4	4	4	3	4	3	4	4	4	4	3	4	3	3	4
178	2024-03-21 09:02:00	2024-03-21 09:07:46	21	2	1	1	4	4	4	3	3	4	4	4	4	3	4	4	4	3	3	4	4	4	4	4	4	4	4	4	4	4	4	4	4	4	4	4	4	4	4	4
179	2024-03-21 09:04:28	2024-03-21 09:07:54	21	2	1	1	4	4	4	4	4	4	4	4	4	4	4	4	4	4	4	4	4	4	4	4	4	4	4	4	4	4	4	4	3	3	3	3	3	3	3	4
180	2024-03-21 08:58:12	2024-03-21 09:08:42	21	2	1	1	4	3	4	4	4	4	4	4	4	4	4	4	4	4	3	4	2	3	4	4	4	4	4	4	4	3	4	4	4	4	4	4	3	4	4	4
181	2024-03-21 08:49:18	2024-03-21 09:10:49	22	2	1	1	1	1	1	3	3	1	1	1	1	1	1	1	1	1	1	1	1	1	1	1	1	1	1	1	1	1	1	1	1	1	1	1	1	1	1	1
183	2024-03-21 09:04:20	2024-03-21 09:12:37	21	2	1	1	4	4	4	4	4	4	4	4	5	4	4	4	4	4	4	4	5	5	4	4	4	4	4	4	5	5	4	5	5	5	4	4	4	4	4	4
184	2024-03-21 09:04:43	2024-03-21 09:12:52	21	2	1	1	4	3	4	3	2	4	4	4	4	4	4	4	3	3	3	4	3	4	4	4	3	4	3	3	4	3	3	3	3	4	3	3	4	3	4	4
186	2024-03-21 09:25:39	2024-03-21 09:28:41	20	2	1	1	4	4	4	4	4	4	4	4	4	4	3	4	2	3	3	4	4	4	4	4	4	4	4	4	3	3	3	4	3	4	4	4	4	4	4	4
188	2024-03-21 09:25:37	2024-03-21 09:29:01	19	2	1	1	4	4	5	5	4	5	4	5	5	5	5	5	4	4	4	4	4	4	4	5	4	4	4	5	5	4	4	5	4	4	5	5	4	4	4	5
189	2024-03-21 09:25:35	2024-03-21 09:29:05	20	2	1	1	5	5	4	4	4	5	5	3	4	5	5	4	5	5	5	5	5	4	5	5	4	4	5	5	5	4	5	4	4	4	5	4	5	5	5	5
191	2024-03-21 09:25:35	2024-03-21 09:29:43	20	2	1	2	4	4	4	4	4	4	4	4	4	4	4	4	4	4	4	4	4	4	4	4	4	4	4	4	4	3	4	4	4	4	4	4	4	4	4	4
193	2024-03-21 09:25:36	2024-03-21 09:29:51	19	2	1	1	4	4	5	5	4	5	4	4	4	4	5	4	4	4	4	4	4	4	4	4	3	5	4	4	5	3.62857	5	3	4	4	3	3	3	3	3	4
194	2024-03-21 09:25:39	2024-03-21 09:30:01	21	2	1	1	4	4	4	4	4	4	4	4	4	4	4	4	4	4	3	4	4	4	4	4	4	4	4	4	4	4	4	4	4	4	4	4	4	4	4	4
195	2024-03-21 09:25:35	2024-03-21 09:30:01	22	1	1	1	4	4	4	4	4	4	4	4	4	4	4	4	4	4	4	4	4	4	4	4	4	4	4	4	4	4	4	4	4	4	4	3	3	3	4	4
196	2024-03-21 09:25:59	2024-03-21 09:30:09	20	2	1	1	3	3	3	3	3	3	3	4	4	3	4	3	3	3	3	3	4	3	3	4	4	3	3	4	3.82642	3	4	3	3	3	3	4	4	4	4	4
197	2024-03-21 09:25:42	2024-03-21 09:30:11	21	2	1	1	5	5	5	5	5	5	5	5	5	5	5	5	5	5	5	5	5	5	5	5	5	5	5	5	5	5	4	4	5	5	5	4	5	5	5	5
198	2024-03-21 09:25:47	2024-03-21 09:30:12	21	2	1	1	4	5	4	5	4	5	5	5	5	5	5	5	5	5	5	5	4	5	5	5	5	5	5	5	5	5	5	5	5	5	5	5	5	5	5	5
119	2024-03-21 09:25:46	2024-03-21 09:30:16	20	1	1	1	1	1	2	1	1	1	1	1	1	1	1	1	1	1	1	1	1	2	1	1	1	2	1	2	1	1	1	1	1	2	1	1	2	2	1	1
200	2024-03-21 09:26:38	2024-03-21 09:30:16	20	1	1	1	4	4	4	4	4	4	4	4	4	4	4	4	4	4	4	4	4	4	4	4	4	4	4	4	4	4	4	4	4	4	4	3	4	4	3	3
201	2024-03-21 09:25:34	2024-03-21 09:30:23	21	2	1	1	4	4	4	4	4	4	4	3	4	4	3	4	4	4	4	3	4	4	3.67363	4	5	5	5	5	5	4	3	3	4	4	4	4	4	4	4	4
203	2024-03-21 09:26:14	2024-03-21 09:30:27	20	2	1	1	4	5	3	4	5	5	5	3	5	5	4	3	4	4	4	4	5	4	4	4	4	4	4	4	5	5	4	5	4	4	4	5	4	4	4	5
204	2024-03-21 09:25:36	2024-03-21 09:30:42	20	2	1	1	4	4	5	5	5	4	3	4	5	4	4	3	3	3	3	4	3	4	4	4	3	3	3	4	4	2	3	2	4	3	4	3	3	3	3	4
206	2024-03-21 09:25:33	2024-03-21 09:31:25	20	2	1	1	4	4	4	4	4	4	4	4	4	4	3	4	3	4	3	4	3	4	4	4	4	4	4	4	4	4	4	4	4	4	4	3	3	4	4	4
207	2024-03-21 09:25:39	2024-03-21 09:31:28	20	2	1	1	4	4	4	4	4	4	4	4	3.7801	4	4	4	4	4	4	4	4	4	4	4	3	3	3	3	4	4	4	3	4	4	4	4	4	4	4	4
208	2024-03-21 09:26:04	2024-03-21 09:31:43	21	1	1	1	4	5	4	4	5	5	5	5	5	5	5	5	5	5	5	5	5	5	5	5	4	4	5	5	5	4	4	5	5	5	5	4	4	5	5	5
209	2024-03-21 09:25:34	2024-03-21 09:33:25	19	2	1	1	4	4	4	4	4	5	5	3	4	3	4	3	3	3	4	2	2	4	3	3	4	4	4	4	4	3	4	3	4	3	3	3	3	3	3	4
210	2024-03-21 09:26:25	2024-03-21 09:33:39	19	2	1	1	4	4	4	3	3	4	4	4	4	4	3	4	4	4	4	4	4	4	4	4	3	4	3	4	3	4	4	3	3	3	3	4	4	3	4	3
211	2024-03-21 09:25:40	2024-03-21 09:34:52	20	2	1	2	3	3	4	4	4	5	3	3	3	4	4	3	3	5	3	2	3	3	3	4	4	3	5	4	4	3	3	4	4	3	4	3	3	4	4	4
212	2024-03-21 09:25:31	2024-03-21 09:35:22	19	2	1	1	3	3	4	3	2	4	4	4	4	4	3	2	2	4	3	3	3	2	3	3	4	4	3	3	4	3	3	3	3	3	3	2	3	3	3	2
213	2024-03-21 09:33:09	2024-03-21 09:38:05	18	2	1	1	5	4	5	5	5	5	5	5	5	5	4	4	4	5	5	5	4	5	5	5	4	5	4	4	4	4	4	4	4	4	5	4	4	4	4	5
215	2024-03-21 09:25:31	2024-03-21 09:38:34	21	1	1	1	4	5	4	2	2	4	4	3	4	4	5	5	5	5	4	5	5	5	5	4	5	5	5	5	5	5	3	3	4	5	4	5	5	4	5	5
216	2024-03-21 09:32:51	2024-03-21 09:40:24	21	2	1	1	4	4	4	4	4	4	4	4	4	4	4	4	4	4	4	4	4	4	4	4	3	4	4	4	4	4	3	3	4	4	3	3	4	3	3	3
217	2024-03-21 09:32:16	2024-03-21 09:40:46	21	2	1	1	4	4	4	4	4	4	4	4	4	4	4	2	4	4	3	4	1	2	3	3	4	4	4	4	4	2	3	3	3	4	2	2	2	2	3	2
218	2024-03-21 09:25:36	2024-03-21 09:40:46	20	2	1	1	4	4	4	3	2	4	4	4	4	4	3	3	2	2	4	4	3	1	5	5	3	4	4	4	5	5	4	5	4	4	3	5	5	5	4	4
222	2024-03-21 10:01:25	2024-03-21 10:04:44	21	2	1	1	4	4	4	4	4	4	4	4	4	4	4	4	4	4	4	4	4	4	4	4	4	4	4	3	5	4	4	5	3	4	5	3	4	5	4	4
223	2024-03-21 10:01:32	2024-03-21 10:05:03	20	1	1	1	4	4	4	5	5	4	5	4	4	4	2	4	4	4	4	4	4	4	4	4	5	4	5	5	5	4	5	4	4	5	5	5	4	4	5	5
224	2024-03-21 10:01:29	2024-03-21 10:05:03	21	2	1	1	4	4	4	4	4	4	4	3	4	4	3	4	4	4	4	4	4	4	3	3	4	4	4	4	4	3	4	4	4	4	5	3	4	4	4	4
225	2024-03-21 10:01:22	2024-03-21 10:05:13	20	2	1	1	4	4	4	5	4	4	5	4	5	4	4	5	4	4	4	4	4	5	4	4	4	4	5	4	4	5	4	4	4	5	4	5	4	4	5	5
227	2024-03-21 10:01:34	2024-03-21 10:05:29	21	2	1	1	5	5	5	4	4	5	5	5	4	4	5	4	3	4	4	4	3	3	4	4	5	5	5	4	5	4	4	4	5	3	4	4	4	4	4	4
228	2024-03-21 10:01:43	2024-03-21 10:05:31	21	1	1	1	4	4	4	4	4	4	4	4	4	4	4	4	4	4	4	4	3	3	3	3	4	4	4	4	5	4	3	3	4	3	4	3	3	3	2	3
229	2024-03-21 10:01:45	2024-03-21 10:05:39	21	1	1	1	3	4	4	4	3	4	4	3	3	4	3	5	4	4	5	4	5	3	4	5	4	5	3	4	3	5	3	4	5	4	5	3	4	5	5	4
230	2024-03-21 10:01:24	2024-03-21 10:05:41	20	1	1	2	1	1	1	1	1	1	1	1	1	1	3	4	5	4	4	4	5	5	4	5	3	3	3	5	5	4	4	4	3.76883	3	4	4	4	4	4	4
231	2024-03-21 10:01:36	2024-03-21 10:05:54	22	1	1	1	1	1	2	2	1	1	1	2	1	1	1	2	1	1	1	2	1	1	1	2	1	1	2	1	1	1	2	2	1	1	2	2	1	1	1	1
232	2024-03-21 10:01:44	2024-03-21 10:06:18	21	1	1	2	1	1	1	3	1	3	1	1	1	1	3	1	1	3	1	2	2	1	3	3	1	2	1	1	1	3	3	2	1	1	1	3	3	3	1	1
233	2024-03-21 10:01:55	2024-03-21 10:06:26	21	1	1	1	4	4	4	4	3	4	2	3	4	3	4	4	4	4	3	4	3	4	4	3	4	3	4	4	4	3	4	4	4	4	4	4	4	4	3	4
234	2024-03-21 10:01:23	2024-03-21 10:06:26	35	1	1	1	5	5	5	5	5	5	5	5	5	5	4	5	5	4	5	5	3	5	5	4	5	5	4	5	3	4	3.7039	4	5	5	5	4	5	4	4	5
235	2024-03-21 10:01:34	2024-03-21 10:06:35	20	2	1	1	4	5	4	4	4	4	4	4	4	4	3	4	3	4	4	4	3	4	4	4	3	4	3	3	4	4	4	4	4	4	4	3	4	4	4	3
236	2024-03-21 10:01:22	2024-03-21 10:06:36	21	2	1	1	4	5	5	5	5	5	5	5	5	5	5	5	5	5	5	5	5	5	5	5	5	4	5	5	5	5	5	3	5	5	5	3	3	3	4	4
238	2024-03-21 10:01:42	2024-03-21 10:06:54	21	2	1	1	4	4	4	3	3	4	4	4	4	4	3	4	4	4	3	4	4	3	4	4	3	3	4	4	4	4	4	4	3	4	4	4	3	4	3	4
239	2024-03-21 10:01:55	2024-03-21 10:07:05	20	1	1	2	2	2	1	2	1	2	1	1	2	1	2	1	2	2	1	1	2	2	1	2	1	2	1	2	1	1	1	2	2	1	1	1	2	1	1	2
240	2024-03-21 10:01:39	2024-03-21 10:07:09	22	2	1	1	5	5	5	4	5	5	5	5	5	5	5	5	5	4	5	5	4	4	5	4	5	5	5	5	5	5	5	4	5	5	5	5	5	5	5	5
241	2024-03-21 10:02:10	2024-03-21 10:07:09	19	1	3	1	3	3	4	5	2	3.84238	3	3	4	3	3	3	4	2	4	2	3	3	4	3	3	4	3	4	4	3	3	2	3	3	4	4	4	3	4	3
242	2024-03-21 10:01:39	2024-03-21 10:08:01	21	2	1	1	3	2	4	2	4	4	4	4	4	4	4	4	4	4	4	4	2	4	4	4	4	4	4	4	4	4	4	4	4	4	4	2	4	4	3	4
243	2024-03-21 10:01:24	2024-03-21 10:08:15	21	2	1	1	4	4	4	5	5	4	3	4	4	4	5	4	4	4	4	5	3	3	4	4	5	3	4	4	3	4	4	4	4	4	4	3	4	3	3	3
244	2024-03-21 10:01:30	2024-03-21 10:08:27	21	2	1	1	5	4	5	5	5	5	5	5	4	5	4	5	5	5	4	2	3	5	2	5	5	5	3	5	5	4	5	5	4	3	3	5	5	5	2	5
245	2024-03-21 10:01:31	2024-03-21 10:08:53	21	2	1	1	5	5	4	5	3	4	4	5	4	4	4	4	3	2	4	4	2	4	2	3	3	4	4	4	5	4	4	4	4	4	4	4	4	5	4	4
247	2024-03-21 10:02:03	2024-03-21 10:17:08	20	2	1	1	3	3	3	4	4	4	4	4	4	4	3	3	3	3	3	3	3	3	3	3	3	4	5	5	3	4	5	4	3	3	4	3	3	4	4	4
248	2024-03-21 10:03:42	2024-03-21 10:27:35	21	2	1	1	5	5	5	3	3	5	4	5	5	5	5	4	5	5	5	4	5	3	4	4	5	5	5	5	5	4	5	5	5	5	5	4	4	4	5	5
251	2024-03-21 10:40:29	2024-03-21 10:43:15	20	1	1	2	4	4	4	4	4	4	4	4	4	4	4	4	4	4	4	4	4	4	4	4	4	4	4	3	4	4	4	4	4	4	4	4	4	4	4	4
253	2024-03-21 10:40:32	2024-03-21 10:43:39	20	2	1	1	4	4	4	4	4	4	4	3	3	4	3	3	4	3	4	3	4	3	4	4	4	4	4	4	4	4	4	4	4	4	3	4	4	3	4	4
254	2024-03-21 10:40:33	2024-03-21 10:43:52	20	2	1	2	4	4	4	3	3	4	5	4	4	5	4	4	4	4	3	4	3	3	4	4	4	4	4	4	2	4	4	4	3	3	4	4	4	4	4	4
255	2024-03-21 10:40:46	2024-03-21 10:43:59	19	2	1	1	4	4	5	4	5	5	4	3	4	4	4	4	3	3	3	2	4	4	4	4	4	5	4	4	5	4	4	4	5	5	4	4	5	4	4	5
256	2024-03-21 10:40:46	2024-03-21 10:44:37	21	2	1	1	4	3	4	3	2	4	4	3	4	4	3	4	4	4	5	4	4	4	3	4	4	4	3	5	5	2	4	3	3	3	4	3	4	4	4	4
257	2024-03-21 10:40:27	2024-03-21 10:44:50	19	2	1	1	4	3	4	5	5	4	4	3	4	4	4	4	3.59278	3	4	4	3	3.65625	3	4	4	4	4	4	4	3	4	4	4	4	4	3	4	4	4	4
258	2024-03-21 10:41:07	2024-03-21 10:45:03	20	1	1	1	2	2	3	3	3	5	4	3	3	3	5	3	4	2	5	5	3	3	3	2	3	3	4	5	4	3	4	4	3	4	5	2	3	4	2	4
259	2024-03-21 10:40:51	2024-03-21 10:45:04	20	1	1	1	4	4	1	5	4	5	3	5	4	1	5	4	4	4	5	5	4	4	5	4	3	5	2	4	4	3	4	5	4	4	5	5	4	4	4	4
260	2024-03-21 10:41:01	2024-03-21 10:45:07	20	2	1	1	4	4	5	5	5	3	3	4	3	3	2	3	4	4	3	4	2	4	4	4	3	4	4	4	2	2	3	4	3	3	4	4	4	4	3	4
262	2024-03-21 10:41:00	2024-03-21 10:45:26	20	2	1	1	4	4	4	4	4	4	4	4	4	4	3	3	4	4	4	3	3	4	3	3	3	4	3	4	4	3	4	3	4	4	3	4	4	4	3.62371	4
263	2024-03-21 10:40:44	2024-03-21 10:45:47	20	1	1	2	3	4	4	4	3	3	4	4	4	4	1	1	4	3	2	4	2	2	4	4	3	3	4	4	4	3	4	5	3	3	4	2	3	3	4	3
264	2024-03-21 10:40:38	2024-03-21 10:46:39	21	1	1	1	3	4	4	2	1	4	4	3	3	2	4	4	3	4	2	4	2	3	3	3	4	4	3	4	3	2	2	4	3	2	4	2	4	4	3	4
220	2024-03-21 10:41:00	2024-03-21 10:46:59	20	2	1	1	4	4	4	4	4	4	4	4	4	4	4	4	4	4	3	4	4	4	4	4	4	5	4	4	4	4	4	4	4	4	4	4	5	4	4	4
266	2024-03-21 10:40:59	2024-03-21 10:47:07	19	2	1	1	4	4	5	4	4	4	4	4	4	4	5	5	4	4	5	5	4	4	4	4	5	5	4	5	4	5	5	5	5	5	5	3	2	3	3	2
267	2024-03-21 10:41:05	2024-03-21 10:47:18	19	2	1	1	4	4	4	3	3	4	5	4	4	4	3	4	4	5	4	4	5	4	3	3	4	4	3	4	3.82642	3	4	3	3	4	4	4	4	4	3	4
268	2024-03-21 10:40:51	2024-03-21 10:47:25	20	2	1	1	4	4	4	5	4	4	4	4	4	4	5	4	4	4	4	4	4	4	4	4	4	4	4	4	4	4	4	5	4	4	4	5	4	4	4	4
269	2024-03-21 10:40:30	2024-03-21 10:47:32	20	2	1	1	5	5	5	5	5	5	5	4	5	4	4	3	4	4	3	5	4	4	4	4	4	4	4	4	5	4	5	5	4	3	3	3	4	4	4	4
270	2024-03-21 10:40:33	2024-03-21 10:48:25	20	2	1	1	4	4	5	5	4	4	4	4	4	4	4	3	3	4	3	3	4	4	4	4	4	5	4	4	3	4	3	3	5	4	4	3	4	4	4	4
271	2024-03-21 10:40:42	2024-03-21 10:49:05	21	2	1	1	3	4	4	3	3	4	4	4	4	4	4	4	3	4	4	4	3	4	4	4	4	3	4	3	4	3	4	4	4	4	4	3	4	4	4	4
272	2024-03-21 10:41:02	2024-03-21 10:49:39	20	2	1	1	2	2	2	2	2	2	2	2	2	2	2	2	2	2	2	2	2	2	2	2	2	1	1	1	2	1	1	1	1	1	1	1	1	1	1	1
273	2024-03-21 10:40:30	2024-03-21 10:51:22	20	2	1	1	4	4	4	4	4	4	3	3	4	4	4	4	4	4	4	4	4	4	4	4	4	4	4	4	4	3	4	4	4	3	4	4	4	4	4	4
277	2024-03-21 13:33:58	2024-03-21 13:37:05	22	2	1	1	4	4	4	4	4	4	4	4	4	4	4	4	4	4	4	4	4	4	4	4	4	3	4	3	4	4	4	3	4	4	3	4	4	4	4	4
278	2024-03-21 13:33:47	2024-03-21 13:37:13	21	2	1	1	2	3	3	3	3	3	3	3	3	3	4	4	4	4	4	4	4	4	4	4	4	4	4	4	4	4	4	4	4	4	4	3	3	3	3	3
280	2024-03-21 13:34:48	2024-03-21 13:38:04	22	2	1	2	3	3	3	3	3	3	3	3	3	3	3	3	3	3	3	3	3	3	2	3	3	3	3	3	3	3	3	3	3	3	3	3	3	3	3	3
282	2024-03-21 13:33:29	2024-03-21 13:38:19	21	2	1	1	1	2	4	3	3	4	4	3	3	3	4	1	2	1	3	1	1	1	2	1	3	3	3	3	3	3	3.7039	3	3	3	3	2	2	4	3	3
283	2024-03-21 13:35:08	2024-03-21 13:38:32	21	2	1	1	2	3	4	3	4	4	4	4	4	4	4	4	3	3	3	4	4	3	4	3	2	2	2	3	4	4	4	3	4	4	3	3	3	2	2	3
284	2024-03-21 13:34:17	2024-03-21 13:38:38	21	1	1	1	4	4	4	4	4	4	4	4	4	4	4	4	4	4	4	4	4	4	4	4	3	3	3	3	4	3	3	3	4	3	3	3	3	3	3	3
285	2024-03-21 13:34:11	2024-03-21 13:38:50	21	2	1	1	3	3	1	2	2	1	1	4	2	3	3	1	2	2	3	1	2	2	3	3	2	2	2	2	2	2	2	3	3	3	2	3	3	2	1	2
286	2024-03-21 13:32:49	2024-03-21 13:39:00	21	2	1	1	5	4	4	4	4	5	5	4	4	4	5	4	5	5	4	3	3	3	3	3	4	4	4	4	4	4	4	4	4	4	4	4	4	4	4	4
287	2024-03-21 13:35:09	2024-03-21 13:39:08	23	2	1	1	4	2	4	1	1	3	4	4	4	4	4	4	3	4	3	3	4	3	3	4	2	4	3	2	3	3	4	3	4	3	4	2	3	4	3	3
288	2024-03-21 13:33:28	2024-03-21 13:39:17	19	2	3	1	2	2	4	4	2	2	2	2	3	3	2	3	2	2	3	2	2	3	2	2	3	2	1	3	3	2	2	2	3	2	2	4	3	4	3	3
289	2024-03-21 13:33:24	2024-03-21 13:39:42	21	2	1	1	3	3	4	3	4	4	4	4	4	4	4	4	4	3	3.59278	3	3	4	4	3	4	4	4	4	4	4	3	4	4	4	4	3	4	4	4	4
290	2024-03-21 13:33:17	2024-03-21 13:40:01	22	2	1	1	5	4	4	2	3	4	4	4	4	4	4	4	3	4	4	4	3	5	4	4	3	4	4	4	4	5	4	3	5	4	3	3	4	4	4	4
292	2024-03-21 13:34:05	2024-03-21 13:40:33	21	2	1	1	3.64175	4	5	4	4	4	4	4	4	4	4	4	4	4	4	4	4	4	4	4	4	4	4	4	4	4	4	4	4	5	5	4	4	4	4	4
293	2024-03-21 13:33:24	2024-03-21 13:41:18	21	2	1	2	3	3	4	3	3	4	4	4	4	4	3	4	4	4	3	4	4	4	4	3	3	3	4	4	4	3	4	3	3	4	4	3	4	4	4	3
294	2024-03-21 13:33:38	2024-03-21 13:41:40	20	2	1	1	3	3	4	3	1	3	3	4	3	4	4	4	4	4	4	2	1	3	3	3	3	3	3	3	3	3	3	3	3	3	3	3	3	3	3	3
297	2024-03-21 13:34:16	2024-03-21 13:43:57	21	2	1	1	3	3	3	3	3	4	4	3	3	3	3	4	3	3	4	3	4	3	3	3	4	4	4	3	4	4	3	5	3	4	4	3	4	3	3	3
298	2024-03-21 16:49:39	2024-03-21 16:53:54	30	2	3	1	4	4	5	3	3	4	4	4	4	4	3	3	4	2	2	3	3	4	4	4	4	4	4	5	5	4	4	4	3	4	3	4	4	4	3	4
309	2024-03-22 15:51:33	2024-03-22 15:54:49	25	2	2	1	4	4	4	4	4	5	5	5	5	4	3	3	4	4	3	4	3	4	4	4	3	3	4	4	4	4	4	4	4	4	4	4	4	4	3	4
313	2024-03-22 15:51:48	2024-03-22 15:55:06	19	2	1	1	1	1	1	1	1	1	2	1	1	1	1	1	1	1	1	1	2	3	1	3	3	3	3	3.78961	3	3	3	3	1	3	3	3	3	1	1	1
314	2024-03-22 15:51:32	2024-03-22 15:55:10	20	2	1	1	4	4	4	4	4	4	4	4	4	4	4	3	4	4	4	3	4	4	4	4	4	4	4	4	4	4	4	4	4	4	4	4	4	3	3	3
315	2024-03-22 15:51:31	2024-03-22 15:55:18	19	2	1	1	4	4	4	4	4	4	4	4	4	4	5	5	5	5	5	5	5	5	5	5	5	5	5	5	5	5	5	5	5	5	5	4	5	5	5	4
318	2024-03-22 15:52:00	2024-03-22 15:55:36	18	2	1	1	3	3	3	3	3	3	3	4	3	3	3	4	3	3	3	3	3	3	3	3	3	3	3	4	4	4	3	3	4	5	5	3	3	3	4	3
320	2024-03-22 15:51:30	2024-03-22 15:55:54	18	2	1	1	3	4	4	3	4	3.84238	4	5	4	5	4	3.5814	4	3	4	4	3	4	5	4	4	4	5	4	5	4	4	3	4	4	4	3	4	4	4	4
323	2024-03-22 15:52:17	2024-03-22 15:55:59	19	2	1	1	3	3	5	5	3	5	5	5	5	5	3.54522	5	5	5	5	5	5	5	5	5	5	5	5	5	5	5	5	5	5	5	5	5	5	5	5	5
324	2024-03-22 15:52:53	2024-03-22 15:56:13	19	2	1	1	5	5	5	5	5	5	5	5	3.7801	5	5	5	5	5	5	5	5	5	5	5	4	5	5	5	5	5	5	5	5	5	5	5	5	5	5	5
325	2024-03-22 15:51:28	2024-03-22 15:56:17	19	1	1	1	4	4	4	3.51546	4	4	4	4	4	4	3	3	3	4	4	4	4	4	4	4	4	4	4	4	4	4	4	4	4	4	4	3	3	3	4	4
326	2024-03-22 15:51:56	2024-03-22 15:56:41	19	2	1	2	3	3	4	4	4	4	4	3	4	4	4	3	4	3	4	3	3	4	4	4	4	4	4	4	4	3	4	4	4	3	3	4	4	4	4	4
328	2024-03-22 15:52:07	2024-03-22 15:57:20	19	2	1	1	1	1	1	1	1	1	1	1	1	1	1	1	1	3	1	1	1	1	1	1	1	1	1	1	1	3	1	1	1	1	1	1	1	1	1	1
329	2024-03-22 15:52:20	2024-03-22 15:57:27	20	2	1	2	4	4	4	4	4	4	4	4	4	4	4	4	4	4	4	4	4	4	4	4	4	4	4	4	4	4	4	4	4	3	4	4	4	4	4	4
330	2024-03-22 15:51:46	2024-03-22 15:58:22		2	1	1	3	4	4	3	4	4	4	4	4	4	3	4	4	3	3	4	3	4	4	4	4	3	3	4	4	4	4	4	4	4	4	3	4	4	3	4
332	2024-03-22 15:54:38	2024-03-22 15:59:26	20	2	1	1	4	4	4	3	4	4	4	4	4	4	4	4	4	4	4	4	4	4	4	5	4	3	4	3	3	3	3	3	3	3	3	4	4	4	4	4
333	2024-03-22 15:51:31	2024-03-22 15:59:33	19	2	1	1	3	3	4	2	2	3	3	3	3	3	3	3	4	4	3	4	3	4	4	4	4	4	4	4	3	3	3	4	3	3	2	2	4	4	3	3
334	2024-03-22 15:55:47	2024-03-22 16:00:15	19	2	1	1	5	5	5	5	5	5	5	5	5	5	4	5	4	5	4	5	4	5	4	5	5	4	5	4	5	4	5	3.60519	5	5	5	5	5	4	5	4
335	2024-03-22 15:51:57	2024-03-22 16:00:33	18	2	1	1	3	3	2	3	4	3	4	4	3	4	4	4	3	3	4	3	4	3	4	4	4	4	3	5	3	4	5	4	4	4	3	3	4	3	4	3
338	2024-03-22 15:58:04	2024-03-22 16:01:29	19	1	1	1	4	4	4	4	5	5	4	4	3.7801	4	4	3	4	4	4	4	4	4	3	3	4	4	4	4	4	4	4	4	4	4	4	4	3	3	4	4
344	2024-03-22 15:58:21	2024-03-22 16:03:25	19	2	1	1	4	4	4	4	4	4	4	3	4	4	4	4	3	4	4	4	4	4	4	4	4	4	4	4	4	4	4	3	4	4	4	3	3	3	3	4
345	2024-03-22 15:57:51	2024-03-22 16:03:27	19	2	1	1	5	4	4	4	4	5	5	4	4	4	4	4	3	4	5	4	4	4	4	4	4	5	3	4	4	4	5	3	4	4	4	4	4	5	4	5
348	2024-03-22 15:58:23	2024-03-22 16:03:35	19	2	1	1	3	3	3	4	4	4	4	4	4	4	4	4	3	4	4	4	3	4	4	4	4	4	4	4	4	4	4	3	4	4	4	4	4	4	4	4
349	2024-03-22 15:52:07	2024-03-22 16:03:41	20	2	1	1	4	4	4	4	4	4	4	3	4	4	4	4	4	4	4	3	4	4	4	4	4	4	4	4	4	4	4	4	4	4	4	4	4	4	4	4
351	2024-03-22 16:01:06	2024-03-22 16:04:11	18	2	1	1	4	3	4	4	5	3	4	5	4	3	4	4	3	4	3	5	3	4	4	5	4	4	4	4	5	4	4	4	4	4	4	4	3	4	4	5
353	2024-03-22 16:01:14	2024-03-22 16:04:29	18	2	1	1	4	3	4	3	4	4	3	4	3	3	4	3	3	4	4	4	2	2	2	2	4	3	4	4	4	2	1	1	3	3	2	2	3	2	3	4
354	2024-03-22 15:52:33	2024-03-22 16:04:33	18	2	1	1	4	3.62887	4	4	3	4	4	4	4	5	4	3.5814	3	3	4	4	3	3	4	3	4	4	5	4	5	3	3	4	4	3	4	4	4	5	3	3
355	2024-03-22 16:01:22	2024-03-22 16:04:58	19	1	1	1	1	1	4	5	4	3	5	4	5	4	4	3	5	3	4	4	4	3	3	5	4	5	4	3	5	3	3	4	5	3	5	2	4	5	4	4
356	2024-03-22 16:02:28	2024-03-22 16:04:59	18	2	1	1	3	3	2	3	1	2	3	3	3	3	3	2	3	2	2	2	2	3	3	3	3	3	3	3	3	2	2	2	2	2	3	2	2	3	3	3
359	2024-03-22 15:53:36	2024-03-22 16:05:47	18	2	1	2	5	5	5	5	5	5	5	5	5	5	4	4	4	5	3	4	3	4	4	3	4	5	4	5	5	5	5	5	5	3	4	4	5	5	4	5
360	2024-03-22 16:01:07	2024-03-22 16:05:48	18	2	1	1	4	4	4	3	3	4	4	4	4	4	4	4	4	4	4	4	4	3	4	4	4	4	4	4	4	3	4	4	4	4	4	3	4	4	4	4
361	2024-03-22 16:04:21	2024-03-22 16:05:50	19	1	1	1	4	4	4	4	4	4	4	4	4	4	3	3	4	4	4	4	4	3.65625	4	4	4	4	4	4	4	4	4	4	4	4	4	4	4	4	4	4
362	2024-03-22 16:01:52	2024-03-22 16:06:06	19	1	1	1	2	4	4	4	4	4	4	4	4	4	4	4	4	4	4	4	4	4	4	4	4	4	4	4	4	4	4	4	4	4	4	3	3	3	3	3
363	2024-03-22 16:01:09	2024-03-22 16:06:20		2	1	1	4	3	4	4	3	4	4	3	4	4	4	3	3	4	4	3	3	3	3	4	3	4	4	4	4	3	4	4	4	4	3	2	3	4	4	4
364	2024-03-22 16:03:01	2024-03-22 16:06:25	18	2	1	1	5	4	4	4	4	4	5	3	4	4	3	3	3	4	4	3	3	3	2	2	4	5	4	4	3	4	4	4	4	3.65104	4	2	3	2	3	3
320	2024-03-22 16:00:56	2024-03-22 16:06:38	19	1	1	1	4	4	4	4	4	4	4	4	4	4	4	4	4	4	4	4	4	4	4	4	4	3	4	4	4	4	4	4	4	4	4	4	4	4	4	4
366	2024-03-22 16:02:28	2024-03-22 16:06:52	18	2	1	1	4	5	4	4	4	4	4	4	4	4	3	4	2	4	4	3	3	4	4	4	4	5	4	5	4	4	4	3	4	4	4	2	3	3	3	4
367	2024-03-22 15:57:53	2024-03-22 16:06:56	18	2	1	1	4	4	4	4	4	4	4	3	4	4	4	4	4	4	4	4	4	4	4	4	4	4	4	4	4	4	4	4	4	4	3.69251	4	4	4	4	4
368	2024-03-22 16:01:18	2024-03-22 16:06:57	18	2	1	1	4	4	4	4	4	4	4	4	4	4	5	5	5	5	4	5	5	4	4	5	5	5	5	5	5	5	5	5	5	5	5	4	3	4	5	5
369	2024-03-22 15:51:33	2024-03-22 16:06:59	18	2	1	2	4	3	2	3	3	4	4	2	3	3	4	3	3	3	3	3	4	4	4	4	4	4	4	4	3	4	4	3	4	3	2	2	3	3	2	3
371	2024-03-22 15:56:08	2024-03-22 16:07:27	19	2	1	1	4	4	4	4	4	4	4	4	4	4	4	3	4	4	4	4	3	3	4	4	4	4	4	4	4	4	3	4	4	4	4	3	4	4	4	4
372	2024-03-22 15:53:23	2024-03-22 16:08:09	19	2	1	2	4	4	4	4	4	4	4	4	4	4	4	4	4	4	4	4	4	4	4	4	4	4	4	4	4	4	4	4	4	4	4	3	3	3	3	3
373	2024-03-22 15:58:17	2024-03-22 16:08:15	19	2	1	1	1	1	1	1	1	1	1	2	1	1	1	1	2	2	1	1	2	2	2	1	1	1	1	1	1	2	2	1	1	1	2	2	1	2	1	1
374	2024-03-22 16:03:17	2024-03-22 16:08:19	20	1	1	1	5	5	5	3	2	4	5	5	5	5	5	5	3	4	4	4	4	4	4	5	3	5	4	5	4	4	5	5	5	5	5	5	4	4	5	5
375	2024-03-22 15:56:22	2024-03-22 16:09:07	19	2	1	1	5	5	3	3	3	5	5	4	5	5	3	3	3	3	3	4	4	4	4	4	3	4	4	4	4	3	4	4	4	3	4	3	4	4	4	4
376	2024-03-22 16:01:21	2024-03-22 16:09:25	19	1	1	1	3	4	3	3	3	4	4	4	4	4	4	4	4	4	4	4	4	4	4	4	4	4	4	4	4	4	4	4	4	4	4	4	4	4	4	4
378	2024-03-22 15:57:54	2024-03-22 16:09:36	19	2	1	1	4	5	5	5	4	4	4	4	4	4	4	4	4	5	4	5	4	4	5	4	4	4	4	4	5	5	4	4	5	5	5	4	4	5	5	5
380	2024-03-22 16:01:10	2024-03-22 16:14:03	20	1	1	1	4	3	3	3	3	4	4	4	4	4	3	3	4	4	4	3	3	3	4	4	4	4	4	4	4	4	4	3	3	3	4	3	4	3	4	4
381	2024-03-22 15:57:47	2024-03-22 16:14:25	19	2	1	1	4	4	5	3	4	4	4	4	4	4	4	4	3	4	3	4	2	4	3	3	3	4	4	4	3	2	2	2	3	3	2	3	3	3	3	4
382	2024-03-22 16:11:04	2024-03-22 16:20:29	18	2	1	1	1	1	1	1	1	1	1	1	1	1	1	1	1	1	1	1	1	1	1	1	1	1	1	1	1	1	1	5	1	1	1	1	1	1	1	1
389	2024-05-12 17:07:54	2024-05-12 17:11:57	18	2	1	1	4	4	5	4	3	4	4	4	4	4	2	3	4	4	4	4	3	3	3	4	4	4	3	4	4	3	4	3	4	4	4	3	3	3	3	3
390	2024-05-12 17:09:08	2024-05-12 17:11:59	19	2	1	1	3	4	4	3	3	4	5	3	4	5	4	3	3	4	4	3	4	3	3	4	3	4	5	4	4	4	5	4	5	5	4	4	5	4	4	4
391	2024-05-12 17:09:06	2024-05-12 17:13:05	18	1	3	1	4	4	4	4	5	5	4	5	4	5	3	3	4	4	4	3	3	5	5	5	3	4	4	5	5	5	5	5	4	4	4	3	3	4	5	5
395	2024-05-12 17:15:40	2024-05-12 17:23:16	20	2	1	1	3	3	3	3	3.53747	1	4	3	3	3	4	3	4	4	3	3	2	2	2	2	3	3.72351	3.72468	3.78961	4	3.62857	3.7039	3.60519	3.76883	3.65104	3.69251	3	3	4	4	4
396	2024-05-12 17:07:04	2024-05-12 17:26:13	19	1	1	1	3	2	2	2	3	3	4	4	4	3	2	4	3	3	4	4	3	1	3	3	3	4	2	2	4	3	4	2	4	3	2	3	3	4	3	3
397	2024-05-12 17:21:58	2024-05-12 17:31:41	19	2	1	1	3	4	4	4	4	4	4	4	4	4	3	3	4	4	3	3	4	4	4	4	4	4	4	4	3	4	3	4	4	4	3	3	3	3	4	4
401	2024-05-12 22:32:36	2024-05-12 22:36:36	18	2	1	2	4	4	4	4	4	4	4	4	4	4	3	4	3	4	3	4	4	4	3	4	4	4	4	4	4	4	5	5	4	5	5	5	5	5	4	5
404	2024-05-12 22:35:08	2024-05-12 22:38:11	19	2	1	1	3	5	5	4	5	5	5	5	5	5	5	5	5	4	4	5	4	5	5	5	5	4	5	5	4	5	5	5	5	4	5	5	4	5	5	5
405	2024-05-12 22:32:24	2024-05-12 22:38:12	18	2	1	2	3	3	3	4	4	3	4	3	4	4	3	3	3	3	3	3	2	3	3	3	3	4	4	4	4	4	4	3	3	4	4	3	3	3	3	3
406	2024-05-12 22:32:54	2024-05-12 22:39:14	19	1	1	1	4	4	4	4	4	4	4	4	4	5	4	4	4	4	4	4	4	4	4	4	4	4	4	4	5	4	4	4	4	4	4	4	4	4	4	5
408	2024-05-12 23:08:30	2024-05-12 23:12:24	18	2	1	1	4	4	4	4	4	4	4	4	4	4	3	4	4	4	4	4	4	4	4	4	3	3	4	4	4	4	4	4	4	4	4	4	4	4	3.62371	4
409	2024-05-12 22:33:45	2024-05-12 23:13:30	20	1	1	1	4	4	4	3	3	5	5	4	4	5	3	4	5	4	4	4	3	3	3	4	3	4	3	4	5	4	3	4	3	3	4	4	3	4	3	4
410	2024-05-12 23:07:43	2024-05-12 23:16:12	18	2	1	1	4	5	4	5	4	5	4	5	4	5	4	5	4	5	4	5	4	5	4	5	5	5	4	4	5	4	4	5	4	5	5	4	4	5	4	5
413	2024-05-12 23:11:24	2024-05-12 23:17:25	20	1	1	1	4	4	4	2	4	4	4	4	4	4	4	3	3	4	4	4	3	4	4	4	3	3	3	3	4	4	3	4	4	4	3	3	3	3	3	3
414	2024-05-12 23:15:11	2024-05-12 23:17:47	19	2	1	1	5	5	5	5	5	5	5	3.6943	5	5	5	5	5	5	5	5	5	5	5	5	5	5	5	5	5	5	5	5	5	5	5	5	5	5	5	5
415	2024-05-12 23:49:00	2024-05-12 23:49:55	19	1	1	2	2	1	3.7732	1	2	1	1	1	1	1	1	1	2	2	1	2	1	1	2	1	1	1	2	2	1	2	2	1	2	2	1	1	2	2	1	2
416	2024-05-12 23:43:12	2024-05-12 23:50:45	20	2	1	1	4	3	4	3	4	4	4	4	4	4	3	4	4	4	4	4	3	4	3	4	4	4	4	4	4	4	4	3	4	3	4	4	3	4	4	4
417	2024-05-12 23:43:18	2024-05-12 23:50:51	20	2	1	1	4	3	4	3	4	4	4	4	4	4	3	4	4	4	4	4	3	4	3	4	4	4	4	4	4	4	4	3	4	3	4	4	3	4	4	4
418	2024-05-12 23:43:23	2024-05-12 23:50:56	20	2	1	1	4	3	4	3	4	4	4	4	4	4	3	4	4	4	4	4	3	4	3	4	4	4	4	4	4	4	4	3	4	3	4	4	3	4	4	4
419	2024-05-12 23:43:29	2024-05-12 23:51:02	20	2	1	1	4	3	4	3	4	4	4	4	4	4	3	4	4	4	4	4	3	4	3	4	4	4	4	4	4	4	4	3	4	3	4	4	3	4	4	4
420	2024-05-12 23:43:34	2024-05-12 23:51:07	20	2	1	1	4	3	4	3	4	4	4	4	4	4	3	4	4	4	4	4	3	4	3	4	4	4	4	4	4	4	4	3	4	3	4	4	3	4	4	4
421	2024-05-12 23:43:40	2024-05-12 23:51:13	20	2	1	1	4	3	4	3	4	4	4	4	4	4	3	4	4	4	4	4	3	4	3	4	4	4	4	4	4	4	4	3	4	3	4	4	3	4	4	4
422	2024-05-12 23:43:45	2024-05-12 23:51:18	20	2	1	1	4	3	4	3	4	4	4	4	4	4	3	4	4	4	4	4	3	4	3	4	4	4	4	4	4	4	4	3	4	3	4	4	3	4	4	4
423	2024-05-12 23:43:12	2024-05-12 23:51:22	20	2	1	1	4	3	4	3	4	4	4	4	4	4	3	4	4	4	4	4	3	4	3	4	4	4	4	4	4	4	4	3	4	3	4	4	3	4	4	4
424	2024-05-12 23:43:18	2024-05-12 23:51:28	20	2	1	1	4	3	4	3	4	4	4	4	4	4	3	4	4	4	4	4	3	4	3	4	4	4	4	4	4	4	4	3	4	3	4	4	3	4	4	4
425	2024-05-12 23:53:33	2024-05-12 23:56:30	18	1	1	1	3	3	3	3	3	3	3	3	3	3	1	1	1	5	1	3	3	5	4	3	3.57216	3.72351	3.72468	3.78961	2	2	2	1	4	4	5	4	3	3	3	4
428	2024-05-13 07:55:44	2024-05-13 08:03:11	20	1	1	1	3	3	4	3	3	4	4	3	3	4	3	3	3	3	3	3	3	4	3	3	4	3	4	4	4	4	4	3	4	3	4	3	3	3	3	3
429	2024-05-13 08:39:41	2024-05-13 08:46:22	22	2	1	1	4	4	4	4	4	4	4	4	4	4	4	4	4	4	4	4	3	3	4	4	4	4	4	4	4	4	4	4	4	4	4	4	4	4	4	4
435	2024-05-13 13:09:04	2024-05-13 13:12:50	20	2	1	2	4	4	4	4	4	4	4	4	4	5	3	3	4	4	4	4	4	4	4	4	4	4	4	4	4	4	4	4	4	4	4	2	2	3	4	4
437	2024-05-13 13:11:02	2024-05-13 13:14:04	19	2	1	2	5	5	5	5	5	5	5	5	5	5	5	5	5	5	5	5	5	5	5	5	5	5	5	5	5	5	5	5	5	5	5	4	4	4	5	5
438	2024-05-13 13:10:36	2024-05-13 13:15:09	18	2	1	2	4	4	4	3	4	4	4	4	4	4	4	4	4	4	4	4	4	4	4	4	4	4	4	4	4	4	4	4	4	4	4	4	4	4	4	4
439	2024-05-13 13:08:53	2024-05-13 13:15:13	20	2	1	2	4	4	4	4	4	4	4	4	4	4	4	4	4	4	4	4	4	4	4	4	4	4	4	4	4	3.62857	4	4	4	4	4	4	4	4	4	4
440	2024-05-13 13:15:34	2024-05-13 13:19:12	20	2	1	1	1	1	1	1	1	1	1	1	1	1	1	1	1	1	1	1	1	1	1	1	4	4	4	4	4	4	4	4	4	4	4	4	4	4	4	4
377	2024-03-22 15:51:35	2024-03-22 16:09:30	19	2	1	1	4	4	4	3	3	4	4	4	4	4	4	4	3	3	4	4	4	4	4	4	3	4	3	4	4	3	4	4	4	4	4	4	4	4	4	4
386	2024-05-12 17:07:11	2024-05-12 17:10:44	18	1	1	2	3	3	1	3	3	3	3	3	3	3	3	3	3	3	3	3	3	3	3	3.68831	1	3	3.72468	3	2	2	4	3	2	3.65104	2	3	3	3	3	3
444	2024-05-13 13:08:55	2024-05-13 13:23:26	20	2	1	2	4	4	4	4	4	4	4	5	5	5	2	1	1	1	1	1	1	1	3.67363	1	1	1	1	1	1	1	1	1	1	1	1	4	4	4	4	4
451	2024-05-13 13:41:12	2024-05-13 13:45:30	21	1	3	1	4	4	3	3	3	3	3	4	4	4	2	2	2	2	2	2	2	2	2	2	2	2	3	3	4	4	4	4	4	3	3	2	2	2	3	3
455	2024-05-13 13:46:29	2024-05-13 13:52:19	20	2	1	2	5	5	5	5	5	5	5	5	5	5	5	5	5	5	5	5	5	5	5	3.68831	5	5	5	5	5	5	5	5	5	5	5	5	5	5	5	5
458	2024-05-13 14:13:24	2024-05-13 14:17:47	21	1	1	2	3	3	3	3	3	3	3	3	3	3	2	2	2	2	2	2	2	2	2	2	2	2	2	2	2	2	2	2	2	2	2	3	3	3	3	3
460	2024-05-13 14:17:32	2024-05-13 14:19:36	21	1	1	2	2	2	1	1	1	1	1	1	1	3.78553	1	1	1	1	1	1	1	1	1	1	1	1	1	1	1	1	1	1	1	1	1	1	1	1	1	1
461	2024-05-13 14:05:47	2024-05-13 14:22:26	20	1	1	1	4	3	4	2	2	4	4	3	4	4	4	3	3	4	3	3	3	4	4	4	4	4	3.72468	4	4	3	3	4	4	3	3	4	3	4	4	3
420	2024-05-13 14:29:56	2024-05-13 14:36:57	20	1	1	2	3	4	4	3	5	4	4	3	3	4	4	4	4	3	4	5	3	4	4	4	4	4	4	4	4	4	4	4	4	4	4	5	4	4	4	4
467	2024-05-13 15:00:11	2024-05-13 15:03:32	19	1	1	2	3	3	3	3	3	3	3	3	3	3	3	3	3	3	3	3	3	3	3	3	4	4	3	3	4	4	4	4	4	3	3	4	4	4	3	4
471	2024-05-13 16:09:23	2024-05-13 16:14:00	20	2	1	1	4	4	4	3	3	4	4	4	3	4	4	4	4	4	4	4	4	3	3	4	3	4	4	4	3	3	3	2	3	1	2	3	4	3	4	4
473	2024-05-13 16:09:18	2024-05-13 16:15:23	19	1	1	1	3	4	4	4	4	4	4	4	4	4	3	3	3	4	4	4	4	4	4	4	3	4	3	3	4	4	3	3	4	4	4	3	3.56959	4	4	4
476	2024-05-13 16:18:48	2024-05-13 16:23:38	20	2	1	2	4	4	4	4	4	4	4	4	4	4	5	5	5	5	5	5	5	5	5	5	5	5	5	5	5	5	5	5	5	5	5	5	5	5	5	5
479	2024-05-13 17:21:13	2024-05-13 17:26:46	20	2	1	2	4	4	4	4	5	5	5	4	5	5	2	3	3	4	2	3	2	3	3	3	4	4	4	4	5	5	3	3	4	4	4	3	4	4	4	4
485	2024-05-13 19:13:32	2024-05-13 19:18:14	19	1	1	1	3	3	3	3	3	3	3	3	3	3	3	3	3	3	3	3	3	3	3	3	3	3	3	3	3	3	3	3	3	3	3	2	2	3	3	3
494	2024-05-14 09:12:17	2024-05-14 09:15:58	18	2	1	2	4	4	4	4	4	4	4	4	4	4	4	4	4	4	4	4	3	3	3	3	3	3	3	3	3	3	3	3	4	4	4	3	3	3	3	4
495	2024-05-14 09:12:30	2024-05-14 09:15:59	18	2	1	1	5	5	5	5	5	5	5	5	5	5	5	5	5	5	5	5	5	5	5	5	3	3	3	4	3	3	3	3	3	3	3	5	5	5	5	5
497	2024-05-14 09:12:20	2024-05-14 09:16:53	18	2	1	2	4	4	4	4	4	4	4	4	4	4	4	4	4	4	4	4	4	4	4	4	4	4	4	4	4	4	4	4	4	4	4	3	2	2	2	3
501	2024-05-14 09:12:16	2024-05-14 09:19:02	17	2	1	1	4	4	5	4	3	5	5	5	5	4	4	4	4	3	3	4	3	4	4	3	3	4	4	4	4	3	4	4	4	4	4	4	4	4	4	4
502	2024-05-14 09:12:13	2024-05-14 09:19:15	18	2	1	1	4	4	4	4	4	4	4	4	4	4	3	3	3	3	3	3	3	3	3	3	5	5	5	5	5	5	5	5	5	5	5	3	3	3	3	3
503	2024-05-14 09:15:49	2024-05-14 09:19:42	18	2	1	2	2	3	3	2	2	3	3	3	4	4	3	4	4	3	4	4	4	4	4	4	3	3	5	5	4	5	4	4	4	4	4	4	4	4	3	4
504	2024-05-14 09:12:08	2024-05-14 09:19:55	18	2	1	1	4	5	5	4	4	5	4	4	4	4	4	4	4	4	5	4	4	5	5	4	4	4	5	5	5	4	4	4	4	4	4	1	1	1	2	1
510	2024-05-14 10:02:37	2024-05-14 10:05:44	20	1	1	1	3	3	3	3	3	3	3	3	3	3	4	4	4	4	4	4	4	4	4	4	3	3	3	3	3	3	3	3	3	3	3	4	4	4	4	4
512	2024-05-14 10:02:35	2024-05-14 10:06:23	18	1	1	1	3	3	3	3	3	3	3	3	3	3	2	3	4	3	3	3	3	3	3	3	3	3	3	3	3	3	3	3	3	3	3	3	3	3	4	4
514	2024-05-14 09:59:55	2024-05-14 10:06:50	20	2	1	2	5	5	5	5	5	5	5	5	5	5	5	5	5	5	5	3.6987	5	5	5	5	5	5	5	5	5	5	5	3.60519	5	5	5	5	5	5	5	5
515	2024-05-14 10:00:56	2024-05-14 10:07:01	20	2	1	1	4	3	5	3	3	4	5	4	5	5	5	5	5	5	4	4	4	4	5	4	4	4	5	4	5	3	3	4	4	3	5	4	4	4	4	4
517	2024-05-14 10:02:27	2024-05-14 10:07:24	20	1	1	2	4	5	4	5	4	5	4	5	4	5	3	4	5	4	3	4	5	5	4	3	3	4	4	5	3	4	4	4	3	4	5	4	5	4	4	4
518	2024-05-14 10:01:08	2024-05-14 10:07:35	20	2	1	2	2	1	2	1	4	3	2	3.6943	2	1	1	2	3	1	2	1	2	4	3	1	1	4	4	1	5	5	3.7039	1	5	3	1	1	5	1	1	5
519	2024-05-14 10:04:16	2024-05-14 10:07:37	19	1	1	1	2	2	1	1	3	1	1	1	2	2	3	3	3	3	3	3	4	4	3	3	3	3	3	3	4	4	4	4	4	3	3	2	2	3	3	4
521	2024-05-14 10:01:47	2024-05-14 10:08:12	19	1	1	2	5	5	5	5	5	5	5	5	5	5	5	5	5	5	5	5	5	5	5	5	3	3	3	3	3	3	3	3	3	3	3	3	3	3	3	3
523	2024-05-14 10:01:10	2024-05-14 10:09:03	20	1	1	2	4	4	5	4	4	4	4	3.6943	4	4	5	3	5	5	5	5	5	5	5	5	5	5	5	5	5	5	5	5	5	5	5	5	5	5	5	5
524	2024-05-14 10:01:11	2024-05-14 10:09:03	20	1	1	1	2	2	2	2	2	2	2	2	2	2	2	2	2	2	2	2	2	3.65625	2	2	2	2	2	2	2	2	2	2	2	2	2	2	2	2	2	2
525	2024-05-14 10:02:59	2024-05-14 10:09:13	19	2	1	1	5	4	3	5	5	5	4	5	5	5	4	5	3	5	3	5	4	5	5	5	5	3	5	4	5	5	5	5	5	5	5	4	5	5	5	5
527	2024-05-14 10:05:44	2024-05-14 10:09:44	22	1	1	1	2	1	2	1	2	1	2	1	2	1	2	1	2	1	3	2	3	2	1	3	1	2	3	2	1	2	1	3	3.76883	2	2	2	1	3.63753	2	3
532	2024-05-14 10:01:20	2024-05-14 10:13:24	20	2	1	2	4	4	4	4	4	4	4	4	4	4	4	4	4	4	4	4	4	4	4	4	4	4	4	4	3	4	4	3	4	4	4	4	4	4	4	4
533	2024-05-14 10:02:37	2024-05-14 10:15:33	20	1	1	1	5	5	4	4	4	5	5	4	5	3	4	4	4	4	5	4	3	4	4	4	3	5	5	4	5	3	4	4	4	3	4	3	3	4	4	5
535	2024-05-14 10:00:41	2024-05-14 10:17:05	22	1	1	1	5	5	5	5	5	5	5	5	5	5	4	5	5	4	3	5	3	3	5	5	5	5	5	5	5	3	4	5	5	5	5	5	4	5	5	5
537	2024-05-14 10:00:08	2024-05-14 10:17:27	22	1	1	1	4	4	5	4	3	4	4	4	5	3	3.54522	4	4	3	4	4	3	3	3	3	4	4	5	4	5	5	5	4	5	4	4	3	4	4	3	4
538	2024-05-14 10:13:44	2024-05-14 10:17:27	19	1	1	2	4	4	3	3	3	4	3	3	4	4	3	3	3	3	3	3	3	3	3	3	3	3	3	3	3	3	3	3	3	3	3	3	3	3	3	3
539	2024-05-14 10:13:58	2024-05-14 10:17:43	22	1	1	1	4	4	4	4	4	4	4	4	4	4	3	3	3	3	3	3	3	3	3	3	3	3	3	3	3	3	3	3	3	3	3	3	3	3	3	3
540	2024-05-14 10:13:46	2024-05-14 10:17:54	22	1	1	2	4	4	3	3	4	3	2	4	4	4	4	4	4	4	4	4	4	4	4	4	4	4	4	4	4	4	4	4	4	4	4	2	3	3	4	3
543	2024-05-14 10:13:46	2024-05-14 10:19:06	21	1	1	2	4	3	4	4	4	4	3	4	3	4	3	2	3	3	2	3	2	3	3	3	3	4	4	3	4	4	4	3	4	4	3	4	3	4	4	4
544	2024-05-14 10:14:13	2024-05-14 10:19:24	22	1	1	2	4	3	4	3	3	4	5	4	4	4	3	4	4	4	4	4	4	4	4	4	4	3	4	4	3	4	4	3	4	4	4	4	4	4	4	4
545	2024-05-14 10:13:33	2024-05-14 10:19:31	22	1	1	2	1	3	3	3	3	3	3	3	3	3	3	2	2	3	5	4	3	5	5	3	2	5	4	5	5	3	5	4	5	5	4	3	5	4	5	4
547	2024-05-14 10:14:01	2024-05-14 10:21:29	22	2	1	2	4	4	4	4	4	4	4	4	3.7801	4	4	4	4	4	4	4	4	4	4	4	4	4	4	4	4	4	4	4	4	4	4	4	4	4	4	4
548	2024-05-14 10:13:49	2024-05-14 10:21:30	22	1	1	2	5	5	5	4	5	4	5	5	5	5	5	4	5	5	5	4	4	4	5	5	5	5	5	4	4	5	5	3.60519	4	5	4	4	5	5	5	5
549	2024-05-14 10:13:28	2024-05-14 10:21:36	21	1	1	1	4	3	5	2	2	4	5	5	5	5	3	4	4	4	4	5	4	5	5	4	5	4	4	5	5	4	4	5	5	5	4	4	4	3	4	5
550	2024-05-14 10:17:26	2024-05-14 10:21:44	1	2	1	1	3	3	4	4	4	4	4	4	4	4	4	5	5	4	5	5	4	5	5	5	4	4	4	4	4	4	4	4	4	4	4	4	4	4	4	4
551	2024-05-14 10:12:59	2024-05-14 10:21:56	21	2	1	2	2	3	3	3	4	4	4	3	4	3	4	4	3	4	4	3	4	3	3.67363	4	1	3	4	3.78961	4	4	4	3	4	4	4	4	4	4	3	4
552	2024-05-14 10:02:47	2024-05-14 10:22:45	20	2	1	1	3	4	4	4	4	4	4	4	4	4	4	4	4	4	3	4	3	4	4	4	3	4	4	4	3	4	4	3	4	4	4	3	3	3	3	4
553	2024-05-14 10:13:47	2024-05-14 10:23:08	21	1	1	2	4	4	5	3	4	5	5	5	5	4	5	4	5	4	5	5	4	4	5	5	5	5	5	5	5	5	5	4	4	4	5	4	4	4	5	5
554	2024-05-14 10:14:30	2024-05-14 10:24:03	20	1	1	1	5	5	5	5	5	5	5	5	4	4	2	3	3	4	3	4	5	4	4	3	1	3	4	5	5	5	5	5	4	4	3	4	4	4	4	5
555	2024-05-14 10:13:32	2024-05-14 10:30:09	20	2	1	2	4	3	4	4	4	4	4	4	3	4	3	4	4	4	4	4	3	3	4	4	2	4	4	4	3.82642	3	4	4	4	4	4	4	3	4	3	4
561	2024-05-14 10:33:38	2024-05-14 10:38:21	21	1	1	2	3	3	4	4	4	4	4	3	4	4	3	2	3	2	2	2	2	3	2	2	2	4	4	4	4	3	4	3	4	4	4	3	4	3	4	3
563	2024-05-14 10:35:08	2024-05-14 10:42:04	20	1	1	2	2	2	1	2	1	2	2	2	2	2	2	1	2	2	1	1	2	1	2	2	2	2	2	2	2	1	2	2	1	2	1	2	1	2	2	2
564	2024-05-14 10:35:34	2024-05-14 10:43:16	23	2	1	1	4	4	5	4	4	5	4	5	5	5	5	5	5	5	5	5	5	5	5	5	5	4	5	4	5	4	5	4	4	5	5	4	4	4	5	4
520	2024-05-14 10:40:52	2024-05-14 10:43:24	21	2	1	2	5	5	5	5	5	5	5	5	5	5	4	4	4	4	4	4	4	4	4	4	4	4	4	4	4	4	4	4	4	4	4	4	4	4	4	4
566	2024-05-14 10:39:53	2024-05-14 10:43:43	19	1	1	1	3	3	4	3	5	5	5	4	3	4	2	3	3	3	4	4	5	4	3	3	2	2	3	4	4	3	5	5	5	4	4	3	2	3	3	2
568	2024-05-14 10:33:02	2024-05-14 10:46:40	22	2	1	2	5	5	5	3	3	5	5	4	5	5	5	5	5	5	5	5	4	5	5	5	4	5	5	5	4	4	4	4	4	4	4	4	4	5	5	5
569	2024-05-14 10:39:24	2024-05-14 10:48:47	21	1	1	1	5	4	4	4	5	4	4	3	4	4	4	4	3	4	3	4	4	3	4	3	4	3	4	4	4	3	4	3	3	4	3	4	4	3	4	4
571	2024-05-14 10:51:01	2024-05-14 10:52:11	21	1	1	2	5	5	5	5	5	5	5	5	5	5	5	5	5	5	5	5	5	5	5	5	5	5	5	5	5	5	5	5	5	5	5	5	5	4	4	4
574	2024-05-14 11:05:32	2024-05-14 11:08:40	22	1	1	2	4	3	3	3	3	3	3	3	3	3	3	4	3	4	4	3	3	4	4	4	3	4	3	3	3	4	4	4	3	4	3	3	4	4	3	4
575	2024-05-14 11:05:55	2024-05-14 11:09:21	18	2	1	1	1	1	1	1	1	1	1	1	1	1	5	5	5	5	5	5	5	5	5	5	5	5	5	5	5	5	5	5	5	5	5	5	5	5	5	5
576	2024-05-14 11:03:37	2024-05-14 11:09:24	20	1	1	2	3	3	3	3	3	3	3	3	3	3	3	3	3	3	3	3	3	3	3	3	4	4	4	4	4	4	4	4	4	4	4	2	2	3	3	3
577	2024-05-14 11:03:28	2024-05-14 11:18:01	21	1	1	2	3	3	3	3	3	3	3	3	3	3	3	3	2	2	2	3	3	4	4	3	4	3	4	3	3	3	3	3	3	3	3	2	2	2	2	2
529	2024-05-14 10:01:10	2024-05-14 10:11:42	20	2	1	2	3	2	4	3	3	4	3	4	3	4	4	4	4	4	4	3.6987	4	4	4	4	5	5	5	4	5	4	5	5	4	4	4	4	4	4	4	4
584	2024-05-14 14:44:57	2024-05-14 14:48:52	19	1	1	1	3	3	3	3	3	5	5	3	5	4	3	3	3	4	4	5	5	4	5	5	3	3	3	5	5	4	4	4	3	3	3	3	3	3	3	3
585	2024-05-14 14:45:08	2024-05-14 14:49:04	20	2	1	2	4	4	4	4	4	4	4	4	4	4	1	1	1	1	1	1	1	1	1	1	1	1	1	1	1	1	1	1	1	1	1	1	1	1	1	1
587	2024-05-14 14:44:58	2024-05-14 14:49:39	20	1	1	2	1	1	1	1	1	1	1	1	1	1	4	4	4	4	4	4	4	4	4	4	4	4	4	4	4	4	4	4	4	4	4	4	4	4	4	4
588	2024-05-14 14:44:57	2024-05-14 14:50:03	20	1	1	1	3	4	4	3	3	4	4	4	4	4	4	3	4	3	4	3	3	4	3	3	3	4	4	4	4	3	4	3	3	3	3	4	4	4	4	4
589	2024-05-14 14:45:12	2024-05-14 14:50:40	20	1	1	2	4	4	3	4	4	4	4	4	4	4	3	4	4	4	4	4	3	1	4	3	4	4	4	4	4	3	3	4	4	3	4	3	3	4	4	4
590	2024-05-14 14:45:33	2024-05-14 14:50:56	20	1	1	2	4	5	5	3	3	3	5	3	4	4	4	3	4	4	3	4	3	3	4	4	5	4	4	4	4	4	4	4	3	4	4	5	4	4	4	3
591	2024-05-14 14:45:03	2024-05-14 14:51:00	21	2	1	1	1	1	1	1	1	1	1	2	2	2	1	2	2	2	1	2	1	1	2	2	1	1	1	2	1	2	2	1	2	2	2	2	2	2	1	1
593	2024-05-14 14:45:50	2024-05-14 14:51:52	21	2	1	2	4	3	4	3	4	3	4	3	4	3	3	4	4	3	3	4	4	2	2	1	3	1	3	3	1	4	4	4	3	3	4	4	4	5	5	3
596	2024-05-14 14:45:14	2024-05-14 14:53:20	19	1	1	2	4	3	4	2	2	3	2	5	1	5	1	3	3	4	2	4	5	5	1	4	2	5	4	5	4	4	4	4	5	4	5	5	4	4	5	5
597	2024-05-14 14:45:15	2024-05-14 14:53:26	20	1	1	2	3	3	5	4	4	4	4	4	4	4	4	3	3	4	4	4	4	4	4	3	4	4	4	4	4	4	4	4	4	4	4	3	4	3	4	4
598	2024-05-14 14:45:56	2024-05-14 14:53:52	20	2	1	1	4	4	4	4	4	4	4	4	4	4	4	3	3	4	4	4	3.44588	4	4	4	4	4	4	4	4	4	4	4	4	4	4	4	4	4	4	4
519	2024-05-14 14:49:55	2024-05-14 14:54:10	20	1	1	2	2	3	3	3	2	2	3	3	3	3	2	3	3	4	2	4	2	3	3	3	3	3	3	3	3	2	3	2	4	3	3	3	2	2	2	2
600	2024-05-14 14:46:45	2024-05-14 14:54:35	21	1	1	1	3	4	3	3	3	3	4	3	3	4	3	3	4	3	4	3	3	3	3	3	3	4	3	4	4	4	3	3	4	4	4	4	3	3	3	4
601	2024-05-14 14:50:50	2024-05-14 14:55:01	21	1	1	2	3	3	3	3	3	3	3	2	3	1	4	4	4	4	4	4	4	4	4	4	3	3	3	3	3	3	3	3	3	3	3	3	3	3	3	3
603	2024-05-14 14:45:25	2024-05-14 14:56:22	20	2	1	2	3	4	3	1	1	5	4	4	3	4	4	3	3	4	2	5	3	3	4	3	5	3	4	4	3	4	3	3	4	3	3	3	3	3	4	4
604	2024-05-14 14:52:26	2024-05-14 14:58:56	20	1	1	2	2	2	2	2	2	2	2	2	2	2	3	2	3	3	3	3	2	3	2	3	3	3	3	4	3	2	3	1	3	3	4	3	4	3	4	3
605	2024-05-14 15:28:47	2024-05-14 15:36:06	20	2	1	2	3	3	4	2	3	4	4	4	4	4	3	3	4	4	4	4	4	3	3	4	2	3	4	4	4	4	4	4	4	4	4	3	3	3	3	4
606	2024-05-14 15:37:53	2024-05-14 15:44:06	19	1	1	2	3	3	3	3	3	3	3	3	3	3	3	3	3	3	3	3	3	3	3	3	5	4	4	5	5	5	4	5	4	4	5	4	5	5	4	5
607	2024-05-14 15:42:27	2024-05-14 15:55:15	20	1	1	2	5	5	5	5	5	5	3.82429	5	3.7801	5	4	4	4	4	4	4	4	4	4	4	3	4	4	4	4	4	4	4	4	4	4	4	4	3	4	3
608	2024-05-14 15:59:30	2024-05-14 16:03:41	21	2	1	1	4	4	4	4	4	4	4	4	4	4	4	4	4	4	4	3	4	3	4	3	4	4	4	4	4	4	4	4	4	3	3	1	3	4	3	3
618	2024-05-14 17:08:40	2024-05-14 17:11:53	19	2	1	2	3	3	3	3	4	4	3	4	3	4	3	3	3	3	3	3	3	3	3	3	3	3	3	3	3	4	3	3	3	3	3	3	3	3	3	4
619	2024-05-14 17:08:53	2024-05-14 17:12:02	19	2	1	2	3	3	3	3	3	3	3	3	3	3	3	3	3	3	3	3	3	3	3	3	4	4	4	4	4	4	4	4	4	4	4	4	4	4	4	4
620	2024-05-14 17:09:00	2024-05-14 17:13:33	20	2	1	2	4	4	4	4	3	3	4	4	4	4	3	4	4	4	4	4	4	4	4	4	4	4	4	4	4	4	4	4	4	4	4	4	4	4	4	4
621	2024-05-14 17:08:34	2024-05-14 17:13:45	21	2	1	2	3	3	3	3	3	3	3	3	3	3	3	3	3	3.67526	3	4	3	4	4	3	3	3	3	3	3	3	3	4	4	4	3	3	3	3	3	3
622	2024-05-14 17:15:29	2024-05-14 17:16:41	19	2	1	2	3	3	3	3	3	3	3	3	3	3	4	4	4	4	4	4	4	4	4	4	3	3	3	3	3	3	3	3	3	3	3	4	4	4	4	4
623	2024-05-14 17:16:41	2024-05-14 17:19:58	19	2	1	2	3	4	4	4	4	4	4	4	4	4	3	3	3	3	3	4	3	4	4	4	4	4	4	4	4	4	4	4	4	4	4	4	4	4	4	3
